# Supplementary material for: Molecular determinants of the adrenal gland functioning related to stress-sensitive hypertension in ISIAH rats
Source: BMC Genomics. 2016 Dec 28;17(Suppl 14):989. doi: 10.1186/s12864-016-3354-2 (PMC5249038; doi:10.1186/s12864-016-3354-2)
Supplement: Additional file 1: — Genes differentially expressed in adrenal glands of 3 month old hypertensive ISIAH and normotensive control WAG rats. (XLS 214 kb) [file 12864_2016_3354_MOESM1_ESM.xls]

## Sheet: Лист1
Additional file_1. Genes differentially expressed in adrenal glands of 3 month old hypertensive ISIAH and normotensive control WAG rats
value_ISIAH	value_WAG	log2(fold_change) ISIAH/WAG	q_value	gene_ID	gene symbol	gene definition
29.9511	43.1989	-0.528385	0.0200063	294930	Aadacl1	arylacetamide deacetylase-like 1
9.76488	16.7961	-0.782448	0.00127049	29416	Aadat	aminoadipate aminotransferase
67.5514	31.1237	1.11797	0.00127049	313210	Abca1	ATP-binding cassette, subfamily A (ABC1), member 1
1.22667	0.748348	0.712966	0.0447814	303637	Abca8	ATP-binding cassette, subfamily A (ABC1), member 8
2.74865	1.55285	0.823804	0.0137282	63886	Abcb9	ATP-binding cassette, subfamily B (MDR/2FTAP), member 9
1.27276	0.475615	1.42009	0.00127049	84356	Abcd2	ATP-binding cassette, subfamily D (ALD), member 2
7.6147	5.16602	0.559735	0.0228434	85264	Abcg1	ATP-binding cassette, subfamily G (WHITE), member 1
1.94246	0.914752	1.08643	0.0137282	312382	Abcg2	ATP-binding cassette, subfamily G (WHITE), member 2
6.41928	4.4266	0.536213	0.0302098	307989	Ablim1	actin-binding LIM protein 1
1.0854	0.550349	0.979805	0.00334351	116719	Acacb	acetyl-CoA carboxylase beta
8.0375	13.7734	-0.777067	0.00127049	315973	Acad11	acyl-CoA dehydrogenase family, member 11
32.5125	21.0148	0.629589	0.00423926	294973	Acad9	acyl-CoA dehydrogenase family, member 9
19.8592	32.4337	-0.707686	0.00127049	25618	Acadsb	acyl-CoA dehydrogenase, short/branched chain
5.04266	2.53079	0.994599	0.00127049	311218	Accs	1-aminocyclopropane-1-carboxylate synthase homolog (Arabidopsis)(non-functional)
22.1105	32.3267	-0.547992	0.0162057	192272	Acot2	acyl-CoA thioesterase 2)
2.97928	8.6845	-1.54348	0.00127049	25732	Acp5	acid phosphatase 5, tartrate resistant
5.79081	8.81907	-0.60686	0.0169721	171410	Acsbg1	acyl-CoA synthetase bubblegum family member 1
23.1749	14.7537	0.651488	0.00334351	114024	Acsl3	acyl-CoA synthetase long-chain family member 3
30.3173	15.8926	0.93179	0.00127049	81633	Acta2	smooth muscle alpha-actin
55.0165	38.0161	0.533256	0.0176211	287876	Actg1	actin, gamma 1
7.69034	4.56956	0.750993	0.0142543	24165	Ada	adenosine deaminase
1.60739	0.256265	2.64901	0.00127049	360638	Adam11	ADAM metallopeptidase domain 11
1.43129	0.796551	0.845473	0.00770892	362539	Adamtsl1	ADAMTS-like 1
5.28252	3.61066	0.548964	0.0483998	311827	Adamtsl2	ADAMTS-like 2
1.16917	0.562182	1.05638	0.0248834	81636	Adcy2	adenylate cyclase 2 (brain)
5.16225	2.61137	0.983195	0.00127049	64508	Adcy3	adenylate cyclase 3
3.86105	2.48698	0.6346	0.0350807	54223	Adcy4	adenylate cyclase 4
4.26283	0.850311	2.32575	0.00127049	362474	Adhfe1	alcohol dehydrogenase, iron containing, 1
28.0037	13.024	1.10444	0.00127049	246253	Adipoq	adiponectin, C1Q and collagen domain containing
1.87134	5.71363	-1.61034	0.00127049	29413	Adra1d	adrenergic, alpha-1D-, receptor
2.69292	0.497133	2.43747	0.00127049	25645	Adrb3	adrenergic, beta-3-, receptor
9.48651	5.04227	0.911806	0.00127049	684425	Adssl1	adenylosuccinate synthase like 1
1.91472	5.21698	-1.44608	0.00127049	298607	Agmat	agmatine ureohydrolase (agmatinase)
1.53718	0.655315	1.23003	0.00846419	305166	Agpat9	1-acylglycerol-3-phosphate O-acyltransferase 9
8.29541	1.71109	2.2774	0.00127049	24179	Agt	angiotensinogen (serpin peptidase inhibitor, clade A, member 8)
2.31599	0	expression was detected only in ISIAH rats	0.00127049	25373	Ahsg	alpha-2-HS-glycoprotein
42.6964	22.1774	0.945026	0.00127049	29427	Aif1	allograft inflammatory factor 1
11.6129	4.99989	1.21576	0.00127049	85265	Ajuba	ajuba LIM protein
13.3765	22.0494	-0.721034	0.00234588	24183	Ak1	adenylate kinase 1
0.640606	1.38752	-1.115	0.00926553	314416	Ak7	adenylate kinase 7
8.7796	2.59319	1.75943	0.00127049	296972	Akr1b10	aldo-keto reductase family 1, member B10 (aldose reductase)
3805.22	2145.61	0.826594	0.00334351	116463	Akr1b7	aldo-keto reductase family 1, member B7
2.35917	0.895456	1.39758	0.00127049	191574	Akr1c14	aldo-keto reductase family 1, member C14
205.142	121.868	0.751309	0.00127049	65155	Alas1	aminolevulinate, delta-, synthase 1
2.49913	4.16225	-0.735941	0.00926553	299699	Aldh1l2	aldehyde dehydrogenase 1 family, member L2
1.76779	3.14976	-0.833292	0.00846419	25290	Alox5	arachidonate 5-lipoxygenase
1.67331	3.09789	-0.888585	0.00127049	310879	Alpk1	alpha-kinase 1
1.07818	0.305751	1.81817	0.00127049	365298	Alpk3	alpha-kinase 3
18.8955	47.1783	-1.32008	0.00127049	25586	Alpl	alkaline phosphatase, liver/bone/kidney
4.03081	2.70418	0.575879	0.0429088	316017	Als2cl	ALS2 C-terminal like
7.49792	11.892	-0.665432	0.0254212	302032	Amn1	antagonist of mitotic exit network 1 homolog (S, cerevisiae)
1.34748	0.412355	1.7083	0.00234588	296269	Angpt4	angiopoietin 4
5.67784	2.72965	1.05663	0.00127049	310200	Ankrd33b	ankyrin repeat domain 33B
5.07074	22.9353	-2.1773	0.00127049	81641	Anpep	alanyl (membrane aminopeptidase
9.72247	6.01488	0.692787	0.0155361	25291	Anxa3	annexin A3
181.573	354.853	-0.96667	0.00127049	25673	Anxa5	annexin A5
1.73706	3.235	-0.897116	0.0302098	353257	Aoc2-ps1	amine oxidase, copper containing 2 (retina-specific), pseudogene 1
37.6086	11.2527	1.74079	0.00127049	54349	Aox1	aldehyde oxidase 1
2.42179	1.5381	0.654927	0.0259809	493909	Aox3	aldehyde oxidase 3
11.6609	17.397	-0.577156	0.0411913	302290	Ap3s1	adaptor-related protein complex 3, sigma 1 subunit
48.5602	33.8011	0.522704	0.0281274	29722	Apbb1	amyloid beta (A4) precursor protein-binding, family B, member 1 (Fe65)
16.2564	30.4	-0.903062	0.0210791	25292	Apoc1	apolipoprotein C-I
6.89964	3.10242	1.15313	0.00127049	503164	Apol9a	apolipoprotein L 9a
45.292	63.7929	-0.494138	0.023306	25240	Aqp1	aquaporin 1
3.96863	1.93296	1.03783	0.0122986	29171	Aqp7	aquaporin 7
0.684677	1.46859	-1.10094	0.00693742	54323	Arc	activity-regulated cytoskeleton-associated protein
14.3547	21.4411	-0.578853	0.0107991	299012	Arhgap5	Rho GTPase activating protein 5
45.1687	17.0125	1.40873	0.00127049	361034	Arhgef40	Rho guanine nucleotide exchange factor (GEF) 40
33.1844	48.0651	-0.534484	0.0180981	367902	Armcx3	armadillo repeat containing, X-linked 3
6.96385	4.18635	0.734193	0.0492253	293019	Arrdc4	arrestin domain containing 4
67.8227	95.3844	-0.491985	0.0338216	25227	Arsb	arylsulfatase B
2.35067	3.68202	-0.647421	0.0425966	114104	Asah2	N-acylsphingosine amidohydrolase (non-lysosomal ceramidase) 2
3.1285	1.55791	1.00586	0.0122986	79251	Aspa	aspartoacylase
8.36996	13.3283	-0.671198	0.00127049	361929	Atp11b	ATPase, class VI, type 11B
7.35192	3.06912	1.2603	0.00127049	24212	Atp1a2	ATPase, Na+/K+ transporting, alpha 2 polypeptide
5.78267	8.81641	-0.608457	0.0142543	24214	Atp1b2	ATPase, Na+/K+ transporting, beta 2 polypeptide
3.3749	2.18445	0.627571	0.037394	29600	Atp2b4	ATPase, Ca++ transporting, plasma membrane 4
387.338	538.232	-0.474635	0.0350807	25392	Atpif1	ATPase inhibitory factor 1
14.6387	7.30406	1.00302	0.00127049	307992	Atrnl1	attractin like 1
1.97329	0.906774	1.12179	0.0265343	25107	Avpr1a	arginine vasopressin receptor 1A
1.03813	2.00597	-0.950316	0.0142543	366064	B3galt1	UDP-Gal:betaGlcNAc beta 1,3-galactosyltransferase, polypeptide 1
5.22642	3.18885	0.712785	0.0129948	316583	B3gnt7	UDP-GlcNAc:betaGal beta-1,3-N-acetylglucosaminyltransferase 7
9.65863	4.50929	1.09892	0.00127049	116502	Bak1	BCL2-antagonist/killer 1
24.4091	13.429	0.862068	0.00127049	83837	Bambi	BMP and activin membrane-bound inhibitor, homolog (Xenopus laevis)
2.64793	1.58978	0.736037	0.0324088	25393	Bcan	brevican
17.2014	26.1538	-0.604491	0.0116156	298943	Bcap29	B-cell receptor-associated protein 29
2.36653	0.948954	1.31836	0.00234588	65036	Bche	butyrylcholinesterase
1.76718	3.95833	-1.16344	0.00127049	303836	Bcl6	B-cell CLL/lymphoma 6
2.35057	3.65148	-0.635469	0.00926553	302810	Bcorl1	BCL6 co-repressor-like 1
22.3139	52.1185	-1.22385	0.00127049	79431	Bhlhe40	basic helix-loop-helix family, member e40
4.23039	2.25811	0.905677	0.0332748	64625	Bid	BH3 interacting domain death agonist
6.23917	11.171	-0.840327	0.00770892	114496	Bik	BCL2-interacting killer (apoptosis-inducing)
1.88148	0.870275	1.11232	0.00693742	306102	Bora	bora, aurora kinase A activator
54.9144	28.4591	0.948297	0.00127049	361239	Bphl	biphenyl hydrolase-like (serine hydrolase)
16.1523	23.2239	-0.523873	0.023306	361765	Btrc	beta-transducin repeat containing
69.1566	40.6483	0.766671	0.00127049	298566	C1qa	complement component 1, q subcomponent, A chain
46.1078	30.1972	0.610597	0.0107991	29687	C1qb	complement component 1, q subcomponent, B chain
7.51733	4.53452	0.729271	0.0281274	497886	C1qtnf2	C1q and tumor necrosis factor related protein 2
4.33491	1.04169	2.05707	0.00127049	24232	C3	complement component 3
6.75338	2.89462	1.22224	0.00127049	406161	C4b	complement component 4B (Chido blood group)
3.16648	1.88646	0.7472	0.0194519	24237	C6	complement component 6
8.6123	4.87528	0.820914	0.00423926	54231	Ca2	carbonic anhydrase 2
1.27391	3.26243	-1.35668	0.0129948	171051	Cabp1	calcium binding protein 1
22.8849	14.8809	0.620937	0.00127049	114862	Cacna1h	calcium channel, voltage-dependent, T type, alpha 1H subunit
23.278	16.5171	0.495004	0.0364376	25399	Cacna2d1	calcium channel, voltage-dependent, alpha2/delta subunit 1
15.2378	9.80506	0.636057	0.00846419	363058	Cadm1	cell adhesion molecule 1
319.152	477.883	-0.582413	0.00846419	24244	Calm3	calmodulin 3
1.82466	0.521453	1.80701	0.00846419	307100	Calml3	calmodulin-like 3
10.4436	18.2508	-0.805336	0.00127049	60341	Camkk1	calcium/calmodulin-dependent protein kinase kinase 1, alpha
162.648	45.8027	1.82825	0.00127049	54232	Car3	carbonic anhydrase 3
3.67342	10.6863	-1.54057	0.00127049	302669	Car5b	carbonic anhydrase 5b, mitochondrial
0.730247	6.20653	-3.08733	0.00127049	29131	Cartpt	CART prepropeptide
0.5618	2.04934	-1.86703	0.00127049	686019	Casq1	calsequestrin 1 (fast-twitch, skeletal muscle)
1.92825	0.386319	2.31943	0.00127049	29209	Casq2	calsequestrin 2 (cardiac muscle)
0.745465	1.52524	-1.03283	0.0307493	366174	Catsper2	cation channel, sperm associated 2
22.8904	36.0759	-0.656296	0.00127049	361391	Cbfb	core-binding factor, beta subunit
11.4342	6.02351	0.924673	0.00127049	362331	Cbp	Csk binding protein
1.00395	1.96597	-0.969552	0.00334351	362331	Ccdc136	coiled-coil domain containing 136
2.73094	0.934184	1.54762	0.00127049	498795	Ccdc3	coiled-coil domain containing 3
1.8272	0.742887	1.29842	0.00334351	362580	Ccdc30	coiled-coil domain containing 30
2.00116	3.7338	-0.899808	0.00334351	362187	Ccdc34	coiled-coil domain containing 34
2.40499	4.08995	-0.76605	0.00846419	689909	Ccdc62	coiled-coil domain containing 62
6.32289	9.59491	-0.601686	0.0364376	362685	Ccdc75	coiled-coil domain containing 75
3.67168	2.29369	0.678769	0.0286878	300359	Ccdc82	coiled-coil domain containing 82
2.42265	0.910767	1.41144	0.0200063	29397	Ccl11	chemokine (C-C motif) ligand 11
28.6204	18.0022	0.668872	0.018814	362506	Ccl19	chemokine (C-C motif) ligand 19
13.4269	5.88772	1.18935	0.00127049	298006	Ccl21	chemokine (C-C motif) ligand 21
63.4305	39.9526	0.666888	0.0464824	287910	Ccl6	chemokine (C-C motif) ligand 6
5.3112	8.01576	-0.593802	0.0176211	114839	Ccnc	cyclin C
51.8847	85.4461	-0.719705	0.00127049	298686	Ccnl2	cyclin L2
10.9919	3.84124	1.5168	0.00127049	360655	Cd300le-ps1	Cd300 molecule-like family member E, pseudogene 1
35.3056	17.2068	1.03692	0.00127049	29184	Cd36	CD36 molecule (thrombospondin receptor)
18.8094	11.504	0.709312	0.00518502	287435	Cd68	Cd68 molecule
472.083	251.168	0.910385	0.00127049	25599	Cd74	Cd74 molecule, major histocompatibility complex, class II invariant chain
213.666	364.311	-0.769811	0.00127049	24936	Cd9	CD9 molecule
8.93436	12.9189	-0.532049	0.0228434	171485	Cd99l2	CD99 molecule-like 2
3.70553	1.34856	1.45826	0.00127049	192248	Cdh13	cadherin 13
1.9144	4.23051	-1.14394	0.00127049	117048	Cdh17	cadherin 17
13.1518	5.75691	1.19189	0.00127049	498515	Cdh24	cadherin 24, type 2
2.69564	1.3293	1.01996	0.00127049	25409	Cdh6	cadherin 6
0.154635	1.51039	-3.28798	0.00234588	84408	Cdh8	cadherin 8
2.4505	1.39663	0.811132	0.0155361	29163	Cdh9	cadherin 9
1.64404	2.76919	-0.752222	0.0464824	60396	Cdkl3	cyclin-dependent kinase-like 3
9.40109	16.9613	-0.851347	0.00127049	25164	Cdkn2b	cyclin-dependent kinase inhibitor 2B (p15, inhibits CDK4)
53.6345	123.38	-1.20187	0.00127049	81718	Cdo1	cysteine dioxygenase, type I
12.0269	19.4697	-0.694972	0.00127049	292700	Ceacam16	carcinoembryonic antigen-related cell adhesion molecule 16
6.65901	3.68433	0.853904	0.0148346	24252	Cebpa	CCAAT/enhancer binding protein (C/EBP), alpha
3.31664	5.08883	-0.61761	0.0101173	500308	Cecr2	cat eye syndrome chromosome region, candidate 2 homolog (human)
1.67595	2.93853	-0.810121	0.00846419	499669	Celf3	CUGBP, Elav-like family member 3
49.7133	35.566	0.483136	0.0398364	366065	Cers6	ceramide synthase 6
11.5532	6.57516	0.813189	0.00234588	113902	Ces1d	carboxylesterase 1D
10.4338	6.66802	0.64594	0.0142543	294257	Cfb	complement factor B
10.8883	6.41638	0.76295	0.00127049	155012	Cfh	complement factor H
7.08011	4.07884	0.795614	0.0142543	299314	Cfp	complement factor properdin
15.3797	23.1017	-0.586978	0.00770892	315795	Cgnl1	cingulin-like 1
1.68927	3.18605	-0.915369	0.0194519	114212	Chek2	checkpoint kinase 2
297.156	498.315	-0.745838	0.00127049	24259	Chgb	chromogranin B (secretogranin 1)
2.16848	10.4394	-2.26728	0.00127049	361916	Chmp4c	charged multivesicular body protein 4C
19.2219	30.6372	-0.672532	0.00423926	362866	Chpt1	choline phosphotransferase 1
2.16541	1.0671	1.02095	0.0228434	79557	Chrna1	cholinergic receptor, nicotinic, alpha 1 (muscle)
0.753191	1.9842	-1.39747	0.00234588	25590	Chrna4	cholinergic receptor, nicotinic, alpha 4
5.19543	3.14378	0.724744	0.0355376	304322	Chst12	carbohydrate (chondroitin 4) sulfotransferase 12
7.85644	43.2049	-2.45925	0.00127049	286974	Chst15	carbohydrate (N-acetylgalactosamine 4-sulfate 6-O) sulfotransferase 15
67.6404	123.16	-0.864575	0.00127049	291541	Cidea	cell death-inducing DFFA-like effector a
11.5264	3.68467	1.64534	0.00127049	500292	Cidec	cell death-inducing DFFA-like effector c
1.45507	0.656537	1.14814	0.00127049	315761	Cilp	cartilage intermediate layer protein, nucleotide pyrophosphohydrolase
4.45749	19.3323	-2.11671	0.00127049	306356	Cilp2	cartilage intermediate layer protein 2
34.4139	22.6336	0.604529	0.00693742	288182	Cldnd1	claudin domain containing 1
3.16074	1.34528	1.23235	0.00127049	29313	Clec11a	C-type lectin domain family 11, member A
8.64066	3.72585	1.21357	0.00693742	362447	Clec2g	C-type lectin domain family 2, member G
11.4505	7.33877	0.641803	0.0350807	362430	Clec4a1	C-type lectin domain family 4, member A1
1.74014	0.341877	2.34765	0.0345837	297584	Clec4a2	C-type lectin domain family 4, member A2
2.31997	1.37956	0.749904	0.0438504	502902	Clec7a	C-type lectin domain family 7, member A
34.8476	61.8124	-0.826834	0.00127049	294141	Clic2	chloride intracellular channel 2
1.49012	0.744338	1.0014	0.00609092	286939	Clmp	CXADR-like membrane protein
0.860522	1.64204	-0.932205	0.0341528	85259	Cnga1	cyclic nucleotide gated channel alpha 1
26.2149	17.2602	0.602934	0.0364376	308311	Cnot3	CCR4-NOT transcription complex, subunit 3
47.4331	30.0664	0.657743	0.00234588	25275	Cnp	2',3'-cyclic nucleotide 3' phosphodiesterase
14.2122	8.39362	0.759765	0.00334351	363886	Cnpy4	canopy 4 homolog (zebrafish)
1.9387	1.24962	0.6336	0.0210791	25654	Col11a1	collagen, type XI, alpha 1
36.3126	24.3884	0.574276	0.0122986	25683	Col12a1	collagen, type XII, alpha 1
5.20852	3.01928	0.786667	0.00127049	314981	Col14a1	collagen, type XIV, alpha 1
11.0649	19.1666	-0.792607	0.00127049	85251	Col18a1	collagen, type XVIII, alpha 1
45.4057	26.1274	0.797313	0.00127049	29393	Col1a1	collagen, type I, alpha 1
1.48574	0.928743	0.677833	0.0411913	60379	Col5a3	collagen, type V, alpha 3
21.1592	15.07	0.489603	0.0469328	294337	Col6a1	collagen, type VI, alpha 1
22.2862	15.5482	0.519399	0.0355376	361821	Col6a2	collagen, type VI, alpha 2
0.60528	1.84073	-1.6046	0.00127049	315979	Col6a6	collagen, type VI, alpha 6
2.20116	1.12537	0.967859	0.0107991	304021	Col8a1	collagen, type VIII, alpha 1
0.412694	1.35713	-1.71742	0.00334351	25304	Comp	cartilage oligomeric matrix protein
18.2619	11.5944	0.6554	0.00846419	155151	Coro1a	coronin, actin binding protein 1A
3.32002	1.49873	1.14745	0.00127049	245982	Coro6	coronin 6
27.4044	38.0517	-0.473556	0.0496566	361422	Cotl1	coactosin-like 1 (Dictyostelium)
45.7571	30.8044	0.570859	0.0137282	25250	Cox4nb	COX4 neighbor
90.4627	53.5001	0.757781	0.00846419	293056	Cox8b	cytochrome c oxidase, subunit VIIIb
2.58416	5.90896	-1.19321	0.00127049	309510	Cpeb1	cytoplasmic polyadenylation element binding protein 1
3.50896	5.97431	-0.767727	0.00127049	303010	Cpeb3	cytoplasmic polyadenylation element binding protein 3
45.7521	27.2269	0.748802	0.00127049	304024	Cpeb4	cytoplasmic polyadenylation element binding protein 4
21.4291	15.1744	0.497931	0.0328276	308579	Cpox	coproporphyrinogen oxidase
3.34934	2.0988	0.674311	0.0457019	296156	Cpt1c	carnitine palmitoyltransferase 1c
3.55318	1.8998	0.903263	0.00423926	83575	Cpxm1	carboxypeptidase X (M14 family), member 1
3.3657	1.83889	0.872067	0.0122986	362165	Cpz	carboxypeptidase Z
9.79863	4.21147	1.21826	0.00127049	25419	Creb3l1	cAMP responsive element binding protein 3-like 1
2.13672	0	expression was detected only in ISIAH rats	0.00127049	117024	Crp	C-reactive protein, pentraxin-related
6.49449	16.8886	-1.37876	0.00127049	311093	Crym	crystallin, mu
1.57925	3.18424	-1.01171	0.00423926	29317	Csrnp3	cysteine-serine-rich nuclear protein 3
97.9384	148.338	-0.598938	0.00234588	25308	Csrp2	cysteine and glycine-rich protein 2
135.78	189.49	-0.480855	0.0480488	60465	Cstb	cystatin B (stefin B)
2.6059	4.39467	-0.753972	0.00518502	60465	Cttn	cortactin
9.19297	5.98653	0.61881	0.0148346	360613	Cwc25	CWC25 spliceosome-associated protein homolog (S, cerevisiae)
6.09614	3.63308	0.746701	0.0476508	171056	Cx3cr1	chemokine (C-X3-C motif) receptor 1
7.79895	29.0199	-1.89569	0.00127049	245920	Cxcl10	chemokine (C-X-C motif) ligand 10
30.1402	16.0143	0.912329	0.00127049	24772	Cxcl12	chemokine (C-X-C motif) ligand 12
40.6336	29.0664	0.483324	0.0476508	306748	Cxcl14	chemokine (C-X-C motif) ligand 14
3.12223	7.09515	-1.18426	0.0205735	246759	Cxcl9	chemokine (C-X-C motif) ligand 9
4.62046	8.1099	-0.811648	0.00127049	84348	Cxcr7	chemokine (C-X-C motif) receptor 7
24.1161	15.0595	0.67932	0.0237581	79129	Cyba	cytochrome b-245, alpha polypeptide
2.69568	4.55546	-0.75695	0.00127049	25086	Cyp21a1-ps	cytochrome P450, family 21, subfamily a, polypeptide 1, pseudogene
3.53233	0.938795	1.91174	0.00127049	266761	Cyp2e1	cytochrome P450, family 2, subfamily e, polypeptide 1
34.6052	59.6278	-0.784995	0.00127049	83476	Cyp4v3	cytochrome P450, family 4, subfamily v, polypeptide 3
3.86374	8.11796	-1.07112	0.00127049	690489	Cyr61	cysteine-rich, angiogenic inducer, 61
5.85479	13.0944	-1.16126	0.00127049	500906	Cys1	cystin 1
5.37561	3.3846	0.667442	0.0228434	79128	Cyth4	cytohesin 4
72.8621	42.1015	0.791296	0.00127049	500666	Dab2	disabled homolog 2 (Drosophila)
9.79927	13.9898	-0.513632	0.0297297	29139	Dact1	dapper, antagonist of beta-catenin, homolog 1 (Xenopus laevis)
4.02462	12.1505	-1.5941	0.00127049	140942	Dcaf12l1	DDB1 and CUL4 associated factor 12-like 1
138.301	94.8162	0.544606	0.0142543	681665	Dcn	decorin
38.2149	143.972	-1.91358	0.00127049	289780	Ddit4	DNA-damage-inducible transcript 4
10.6643	17.6138	-0.723917	0.00127049	117543	Ddx26b	DEAD/H (Asp-Glu-Ala-Asp/His) box polypeptide 26B
12.4601	7.19918	0.791409	0.00127049	314979	Ddx56	DEAD (Asp-Glu-Ala-Asp) box polypeptide 56
136.706	234.705	-0.779767	0.00127049	84497	Decr1	2,4-dienoyl CoA reductase 1, mitochondrial
19.3669	9.96813	0.958201	0.00127049	24312	Deptor	DEP domain containing MTOR-interacting protein
32.5011	20.9783	0.631595	0.00770892	24312	Dgat1	diacylglycerol O-acyltransferase 1
8.98729	4.65458	0.949235	0.0281274	360583	Dhfr	dihydrofolate reductase
11.4617	21.0705	-0.878405	0.00127049	266686	Dhrs11	dehydrogenase/reductase (SDR family) member 11
39.8645	55.558	-0.478891	0.0499509	303538	Dhrs4	dehydrogenase/reductase (SDR family) member 4
5.74454	2.31175	1.31321	0.00127049	58834	Dhx58	DEXH (Asp-Glu-X-His) box polypeptide 58
26.1082	17.1445	0.606759	0.00127049	65040	Dlc1	deleted in liver cancer 1
2.41953	1.28122	0.917205	0.0243382	65040	Dlgap1	discs, large (Drosophila) homolog-associated protein 1
89.0703	60.3761	0.560968	0.0101173	361384	Dnajb1	DnaJ (Hsp40) homolog, subfamily B, member 1
20.8837	33.4563	-0.679904	0.00127049	24908	Dnajb9	DnaJ (Hsp40) homolog, subfamily B, member 9
2.50565	1.14637	1.12812	0.00127049	313409	Dnajc6	DnaJ (Hsp40) homolog, subfamily C, member 6
10.0619	4.90334	1.03706	0.00127049	94199	Dpep1	dipeptidase 1 (renal)
20.6278	11.9869	0.783124	0.00127049	289178	Dpt	dermatopontin
11.376	16.6476	-0.549319	0.0194519	315496	Dpy19l1	dpy-19-like 1 (C, elegans)
5.3111	3.40566	0.641078	0.0243382	679937	Dram	damage-regulated autophagy modulator
2.84354	4.78325	-0.750302	0.00423926	291760	Dsc2	desmocollin 2
12.7152	24.4125	-0.941062	0.00127049	114856	Dusp1	dual specificity phosphatase 1
7.46514	22.3186	-1.58	0.00127049	362238	Dusp15	dual specificity phosphatase 15
2.59521	4.79279	-0.885017	0.0438504	311151	Dusp19	dual specificity phosphatase 19
2.57667	1.37462	0.906476	0.0180981	171109	Dusp5	dual specificity phosphatase 5
15.2987	22.0463	-0.527132	0.0292433	363448	Dynlt3	dynein light chain Tctex-type 3
19.9232	29.8729	-0.58439	0.0101173	364475	Dzip1	DAZ interacting protein 1
10.9743	5.97812	0.876363	0.00127049	298381	Echdc2	enoyl CoA hydratase domain containing 2
8.06022	4.56262	0.820957	0.00127049	50672	Ednrb	endothelin receptor type B
4.17811	2.37621	0.814187	0.00518502	365691	Egflam	EGF-like, fibronectin type III and laminin G domains
4.48923	8.50634	-0.922069	0.00127049	24330	Egr1	early growth response 1
30.7394	19.7867	0.635555	0.00234588	293692	Ehd1	EH-domain containing 1
4.5222	1.12064	2.01271	0.00127049	171142	Ehhadh	enoyl-CoA, hydratase/3-hydroxyacyl CoA dehydrogenase
64.2883	94.8813	-0.561568	0.0148346	116636	Eif4ebp1	eukaryotic translation initiation factor 4E binding protein 1
5.16744	2.61069	0.985017	0.00127049	291962	Elmo3	engulfment and cell motility 3
4.36309	2.12038	1.04103	0.00127049	316137	Emr1	EGF-like module containing, mucin-like, hormone receptor-like 1
36.393	7.91636	2.20075	0.00127049	294674	Enc1	ectodermal-neural cortex 1
4.55012	9.01466	-0.986369	0.00127049	680317	Endou	endonuclease, poly(U)-specific
22.9771	16.2079	0.503498	0.0398364	316249	Enpp5	ectonucleotide pyrophosphatase%2Fphosphodiesterase 5
3.92679	2.18988	0.842495	0.0176211	64467	Entpd2	ectonucleoside triphosphate diphosphohydrolase 2
101.371	202.194	-0.9961	0.00127049	314312	Entpd5	ectonucleoside triphosphate diphosphohydrolase 5
39.5419	55.462	-0.488117	0.0286878	312275	Ephb6	Eph receptor B6
7.2033	0.348704	4.36859	0.00127049	65030	Ephx2	epoxide hydrolase 2, cytoplasmic
4.85996	1.53685	1.66097	0.00127049	498547	Epsti1	epithelial stromal interaction 1 (breast)
0.574134	1.24838	-1.12059	0.0155361	304719	Ercc4	excision repair cross-complementing rodent repair deficiency, complementation group 4
26.8523	47.7418	-0.830206	0.00127049	304063	Ets2	v-ets erythroblastosis virus E26 oncogene homolog 2 (avian)
6.09089	8.75618	-0.523649	0.023306	362733	Etv1	ets variant 1
1.59453	0.795402	1.00338	0.00770892	60327	F13a1	coagulation factor XIII, A1 polypeptide
67.9902	47.0072	0.532445	0.0176211	25439	F2r	coagulation factor II (thrombin receptor
3.1386	2.0452	0.617879	0.0148346	304929	F5	coagulation factor V (proaccelerin, labile factor)
2.99261	0	expression was detected only in ISIAH rats	0.00127049	24360	Fabp1	fatty acid binding protein 1, liver
292.885	96.1849	1.60645	0.00127049	79451	Fabp4	fatty acid binding protein 4, adipocyte
1.66771	5.75943	-1.78806	0.0210791	25440	Fabp6	fatty acid binding protein 6, ileal
6.79433	12.1973	-0.844162	0.00518502	310190	Fam105a	family with sequence similarity 105, member A
7.4511	3.99726	0.898443	0.00234588	500400	Fam110b	family with sequence similarity 110, member B
3.47704	0.241556	3.84743	0.00127049	499322	Fam111a	family with sequence similarity 111, member A
10.4473	17.1495	-0.715042	0.00127049	499975	Fam126a	family with sequence similarity 126, member A
15.0828	21.5002	-0.51144	0.0205735	291694	Fam13b	family with sequence similarity 13, member B
3.40573	10.649	-1.64468	0.00127049	361153	Fam149a	family with sequence similarity 149, member A
4.42736	16.4203	-1.89096	0.00127049	498257	Fam163a	family with sequence similarity 163, member A
2.11392	0.992845	1.09028	0.00127049	310013	Fam169a	family with sequence similarity 169, member A
3.48733	2.14274	0.702665	0.0388386	300870	Fam46a	family with sequence similarity 46, member A
14.0675	6.36379	1.1444	0.00127049	310721	Fam46c	family with sequence similarity 46, member C
55.8735	77.6348	-0.47454	0.0452429	313840	Fam82a1	family with sequence similarity 82, member A1
1.64584	2.92106	-0.82767	0.0107991	315829	Fam83b	family with sequence similarity 83, member B
2.73009	1.68477	0.69639	0.0194519	362937	Fam83h	family with sequence similarity 83, member H
0.985688	1.718	-0.801529	0.0499509	246097	Fas	Fas (TNF receptor superfamily, member 6)
29.8166	15.7783	0.91817	0.00127049	50671	Fasn	fatty acid synthase
27.3159	19.007	0.523213	0.0275925	29158	Fbln5	fibulin 5
6.19817	3.83737	0.691724	0.00127049	83727	Fbn1	fibrillin 1
0.98953	2.16843	-1.13183	0.023306	292757	Fbxo17	F-box protein 17
2.46002	5.76841	-1.2295	0.00127049	306771	Fbxo23	F-box only protein 23
76.4316	49.5682	0.624757	0.0107991	25441	Fcer1g	Fc fragment of IgE, high affinity I, receptor for; gamma polypeptide
8.69087	5.13632	0.758766	0.0129948	295279	Fcgr1a	Fc fragment of IgG, high affinity Ia, receptor (CD64)
13.6393	8.59711	0.665844	0.0210791	304966	Fcgr3a	Fc fragment of IgG, low affinity IIIa, receptor
4.64871	1.95633	1.24868	0.00127049	83517	Fcn1	ficolin (collagen%2Ffibrinogen domain containing) 1
4.18991	2.30809	0.86022	0.0359899	114091	Fcnb	ficolin B
1.65983	0.332087	2.3214	0.00693742	83928	Fetub	fetuin B
1.60695	3.041	-0.920223	0.0275925	246271	Fev	FEV (ETS oncogene family)
1.37483	0	expression was detected only in ISIAH rats	0.00127049	24366	Fgb	fibrinogen beta chain
2.03706	0.733559	1.4735	0.00334351	24367	Fgg	fibrinogen gamma chain
20.0791	1.41267	3.8292	0.0359899	60398	Fhit	fragile histidine triad gene
24.0281	17.1971	0.482558	0.0388386	361810	Fkbp5	FK506 binding protein 5
0.863439	1.96689	-1.18775	0.00334351	366205	Flrt3	fibronectin leucine rich transmembrane protein 3
56.9509	36.9821	0.622891	0.00127049	25256	Fmo1	flavin containing monooxygenase 1
21.179	14.2301	0.573688	0.0180981	84493	Fmo3	flavin containing monooxygenase 3
1.15108	0.325533	1.82211	0.0162057	304922	Fmo6	flavin containing monooxygenase 6
7.02198	4.14258	0.761347	0.00127049	25661	Fn1	fibronectin 1
14.1025	6.17724	1.19092	0.00127049	64511	Fntb	farnesyltransferase, CAAX box, beta
16.7181	30.319	-0.858812	0.00127049	84482	Foxo1	forkhead box O1
1.78312	0.883699	1.01278	0.0297297	315112	Foxred2	FAD-dependent oxidoreductase domain containing 2
1.1588	1.89982	-0.713226	0.0248834	79209	Frk	fyn-related kinase
48.7665	29.1047	0.744639	0.00127049	311362	Frmd5	FERM domain containing 5
11.0635	15.6955	-0.504545	0.0480488	310810	Frrs1	ferric-chelate reductase 1
1.82253	2.8703	-0.655258	0.00518502	304244	Fry	furry homolog (Drosophila)
10.8348	15.6786	-0.533126	0.0341528	363442	Fundc1	FUN14 domain containing 1
63.6041	40.4533	0.652861	0.00127049	317385	Fus	fused in sarcoma
6.25602	13.603	-1.1206	0.00127049	282581	Fzd6	frizzled family receptor 6
16.271	8.83743	0.880601	0.00846419	289388	G0s2	G0%2FG1switch 2
1.30529	4.64823	-1.83231	0.00846419	406865	G6b	G6b protein
12.9455	5.99733	1.11006	0.00127049	81657	Gabbr1	gamma-aminobutyric acid (GABA) B receptor 1
4.18423	10.1325	-1.27596	0.00127049	25112	Gadd45a	growth arrest and DNA-damage-inducible, alpha
5.69569	3.25096	0.809004	0.0116156	292073	Galns	galactosamine (N-acetyl)-6-sulfate sulfatase
1.27546	0.438807	1.53935	0.00334351	313233	Galnt12	UDP-N-acetyl-alpha-D-galactosamine:polypeptide N-acetylgalactosaminyltransferase 12 (GalNAc-T12)
4.55274	2.40366	0.921503	0.00127049	313878	Galnt14	UDP-N-acetyl-alpha-D-galactosamine:polypeptide N-acetylgalactosaminyltransferase 14 (GalNAc-T14)
1.33712	0.366229	1.86831	0.00127049	680280	Gas2l3	growth arrest-specific 2 like 3)
80.2309	56.7529	0.499464	0.0248834	58935	Gas6	growth arrest specific 6
3.30846	7.92315	-1.25991	0.00127049	81660	Gatm	glycine amidinotransferase (L-arginine:glycine amidinotransferase)
6.76129	3.39921	0.9921	0.00127049	362050	Gbp5	guanylate binding protein 5
2.10929	1.03742	1.02375	0.0223963	24953	Gcgr	glucagon receptor
6.50678	9.58556	-0.558919	0.0388386	306351	Gdf1	growth differentiation factor 1
7.41311	2.55197	1.53847	0.00127049	79216	Gdf10	growth differentiation factor 10
10.6017	29.352	-1.46917	0.00127049	297902	Gem	GTP binding protein (gene overexpressed in skeletal muscle)
2.1377	0.751475	1.50826	0.00127049	360518	Gfpt2	glutamine-fructose-6-phosphate transaminase 2
13.4305	20.1082	-0.582264	0.0319498	362368	Ggct	gamma-glutamyl cyclotransferase
1.6829	2.61325	-0.634895	0.0429088	79223	Gk	glycerol kinase
8.12445	5.13815	0.66102	0.048836	64045	Glrx	glutaredoxin (thioltransferase)
65.4218	91.8906	-0.490147	0.0275925	58815	Glrx3	glutaredoxin 3
1.53345	0.702006	1.12722	0.0472935	25740	Gnaz	guanine nucleotide binding protein (G protein), alpha z polypeptide
4.64363	7.0061	-0.593358	0.0223963	80850	Gng2	guanine nucleotide binding protein (G protein), gamma 2
1.29446	2.72099	-1.07179	0.00846419	300027	Gpihbp1	glycosylphosphatidylinositol anchored high density lipoprotein binding protein 1
0.46354	3.88128	-3.06577	0.00127049	306439	Gpm6a	glycoprotein m6a
3.92354	6.31935	-0.68762	0.00234588	309097	Gpr123	G protein-coupled receptor 123
50.588	82.0459	-0.697636	0.00127049	289287	Gpr137b	G protein-coupled receptor 137B
28.146	6.66014	2.07931	0.00127049	501177	Gpr55	G protein-coupled receptor 55
2.40588	1.41914	0.761553	0.0142543	64443	Gpr88	G-protein coupled receptor 88
5.45913	2.91351	0.905914	0.00127049	81670	Gpt	glutamic-pyruvate transaminase (alanine aminotransferase)
7.29844	4.66252	0.646479	0.0210791	315203	Gramd4	GRAM domain containing 4
57.379	34.8932	0.717579	0.00127049	58844	Grb14	growth factor receptor bound protein 14
1.70024	0.81615	1.05883	0.00770892	313993	Grhl1	grainyhead-like 1 (Drosophila)
0.401331	2.10381	-2.39014	0.00127049	50592	Gria1	glutamate receptor, ionotropic, AMPA 1
1750.24	854.428	1.03452	0.00127049	494500	Gsta3	glutathione S-transferase A3
16.6109	25.2618	-0.604827	0.0429088	24424	Gstm2	glutathione S-transferase mu 2
15.9826	37.3252	-1.22365	0.00127049	499689	Gstm4	glutathione S-transferase mu 4
216.519	312.271	-0.52831	0.0137282	24426	Gstp1	glutathione S-transferase pi 1
109.608	191.866	-0.807748	0.00127049	29487	Gstt2	glutathione S-transferase, theta 2
631.708	436.016	0.534879	0.0324088	499422	Gstt3	glutathione S-transferase, theta 3
1.80891	3.42535	-0.921131	0.0297297	114300	Gtpbp4	GTP binding protein 4
2.95115	6.46866	-1.13219	0.00127049	314543	Gulp1	GULP, engulfment adaptor PTB domain containing 1
11.2709	2.2147	2.34742	0.00234588	309122	H19	H19, imprinted maternally expressed transcript
7.63833	11.6831	-0.613096	0.0107991	29430	Hap1	huntingtin-associated protein 1
21.9625	6.2911	1.80366	0.00127049	305882	Haus4	HAUS augmin-like complex, subunit 4
10.4619	4.18363	1.32232	0.00127049	361619	Hbb-b1	hemoglobin, beta adult major chain
3.86974	1.96445	0.978109	0.00234588	25734	Hck	hemopoietic cell kinase
7.35636	4.76621	0.62615	0.0313509	288077	Hcls1	hematopoietic cell specific Lyn substrate 1
25.2619	15.1893	0.733913	0.00127049	363287	Hdac4	histone deacetylase 4
13.5202	8.2704	0.709088	0.0411913	362454	Hebp1	heme binding protein 1
5.26732	3.56276	0.564074	0.0281274	362376	Herc6	hect domain and RLD 6
13.5757	24.374	-0.844318	0.00127049	29577	Hes1	hairy and enhancer of split 1 (Drosophila)
4.98167	7.22135	-0.53564	0.0180981	192154	Hip1	huntingtin interacting protein 1
1.90446	0.834827	1.18984	0.00127049	25060	Hk3	hexokinase 3 (white cell)
13.0119	19.4262	-0.578172	0.00926553	295568	Hltf	helicase-like transcription factor
9.62707	17.1788	-0.835461	0.00234588	25459	Hmgb1	high mobility group box 1
29.6022	19.12	0.63062	0.00423926	25675	Hmgcr	3-hydroxy-3-methylglutaryl-CoA reductase
28.4977	45.8463	-0.685959	0.00127049	24451	Hmox1	heme oxygenase (decycling) 1
6.27377	2.926	1.1004	0.00127049	24464	Hp	haptoglobin
6.84337	10.5133	-0.619442	0.0122986	288025	Hrasls	HRAS-like suppressor
6.63673	3.59524	0.884383	0.0205735	84406	Hs3st1	heparan sulfate (glucosamine) 3-O-sulfotransferase 1
74.8645	206.911	-1.46666	0.00127049	25117	Hsd11b2	hydroxysteroid 11-beta dehydrogenase 2
9.03669	5.56162	0.70029	0.0492253	24472	Hspa1a	heat shock 70kD protein 1A
3.46201	5.07104	-0.550669	0.037394	294993	Hspa4l	heat shock protein 4-like
142.072	101.073	0.491223	0.0332748	367166	Hyal1	hyaluronoglucosaminidase 1
4.64397	7.88781	-0.764265	0.0254212	499772	Ier5l	immediate early response 5-like
5.79621	2.79308	1.05326	0.00127049	304988	Ifi204	interferon activated gene 204
1046.08	277.918	1.91226	0.00127049	170512	Ifi27	interferon, alpha-inducible protein 27
1142.26	449.752	1.34469	0.00127049	299269	Ifi27l2b	interferon, alpha-inducible protein 27 like 2B
49.3279	31.6416	0.64058	0.00234588	246208	Ifi47	interferon gamma inducible protein 47
6.5269	4.05849	0.685455	0.00518502	499801	Ifih1	interferon induced with helicase C domain 1
3.41266	1.40207	1.28334	0.00127049	309526	Ifit3	interferon-induced protein with tetratricopeptide repeats 3
11.8442	51.333	-2.1157	0.00127049	24482	Igf1	insulin-like growth factor 1
43.9244	20.8337	1.07611	0.00127049	25285	Igfbp5	insulin-like growth factor binding protein 5
17.7831	11.4315	0.637497	0.0338216	314487	Igha	immunoglobulin heavy chain, alpha
2.72663	0.749204	1.86369	0.00234588	299354	Ighg	Immunoglobulin heavy chain (gamma polypeptide)
47.3466	117.051	-1.30581	0.00127049	299354	Igsf11	immunoglobulin superfamily, member 11
2.20351	1.21852	0.854681	0.0447814	303926	Il10ra	interleukin 10 receptor, alpha
17.8294	31.4239	-0.817604	0.00127049	117539	Il10rb	interleukin 10 receptor, beta
2.7572	1.52293	0.856358	0.0302098	304091	Il1r1	interleukin 1 receptor, type I
19.7115	1.99729	3.30292	0.00127049	25663	Il33	interleukin 33
35.5837	17.069	1.05983	0.00127049	361749	Il4ra	interleukin 4 receptor, alpha
1.75166	0.488901	1.84111	0.00127049	116699	Inpp4b	inositol polyphosphate-4-phosphatase, type II
3.30295	2.14129	0.625273	0.0217275	54259	Inpp5d	inositol polyphosphate-5-phosphatase D
5.89445	9.71079	-0.720232	0.00127049	171088	Inpp5j	inositol polyphosphate-5-phosphatase J
21.3358	30.6091	-0.520687	0.0200063	59268	Ip6k2	inositol hexakisphosphate kinase 2
6.10345	3.30099	0.886728	0.00127049	362418	Irak2	interleukin-1 receptor-associated kinase 2
18.7094	5.99811	1.64119	0.00127049	293624	Irf7	interferon regulatory factor 7
18.4142	10.7859	0.771675	0.00127049	305896	Irf9	interferon regulatory factor 9
644.61	1010.2	-0.648145	0.00334351	288740	Iscu	iron-sulfur cluster scaffold homolog (E, coli)
20.6187	10.6948	0.947043	0.00127049	298693	Isg15	ISG15 ubiquitin-like modifier
50.7157	36.5184	0.473809	0.0345837	364879	Isoc1	isochorismatase domain containing 1
0.499008	1.21954	-1.2892	0.00127049	170921	Itga2	integrin, alpha 2
6.80277	4.14587	0.714449	0.00127049	114517	Itga6	integrin, alpha 6
12.349	6.66316	0.890113	0.00127049	685004	Itga9	integrin, alpha 9
4.49183	2.39075	0.90984	0.00127049	308995	Itgal	integrin, alpha L
18.4434	27.6003	-0.581582	0.00609092	296456	Itgav	integrin, alpha V
4.62526	2.81156	0.718166	0.0205735	498564	Itgbl1	integrin, beta-like 1
12.9497	20.077	-0.632621	0.00234588	24514	Jak2	Janus kinase 2
4.79204	7.117	-0.57063	0.0228434	25326	Jak3	Janus kinase 3
26.6663	17.8911	0.57577	0.0180981	315509	Jam3	junctional adhesion molecule 3
3.09759	0.841585	1.87996	0.00127049	296345	Jph2	junctophilin 2
1.77022	3.0359	-0.778196	0.0137282	315417	Jrkl	jerky homolog-like (mouse)
57.6416	171.927	-1.57661	0.00127049	24517	Junb	jun B proto-oncogene
3.36985	1.94914	0.789846	0.00518502	306617	Kbtbd11	kelch repeat and BTB (POZ) domain containing 11
1.43094	6.82943	-2.2548	0.00127049	29731	Kcna3	potassium voltage-gated channel, shaker-related subfamily, member 3
1.0467	2.31499	-1.14516	0.00127049	65195	Kcnd3	potassium voltage-gated channel, Shal-related subfamily, member 3
0.848534	2.40601	-1.5036	0.00127049	65198	Kcnh1	potassium voltage-gated channel, subfamily H (eag-related, member 1
4.99267	1.44279	1.79095	0.00127049	364241	Kcnk5	potassium channel, subfamily K, member 5
95.4903	57.3231	0.736238	0.00127049	84429	Kcnk9	potassium channel, subfamily K, member 9
2.41657	1.41578	0.771368	0.00609092	83731	Kcnma1	potassium large conductance calcium-activated channel, subfamily M, alpha member 1
1.25456	2.48317	-0.985008	0.0324088	314190	Klhdc1	kelch domain containing 1
1.43954	3.57212	-1.31117	0.00127049	313111	Klhl32	kelch-like 32 (Drosophila)
1.19851	0.599498	0.999414	0.0462014	287974	Klhl6	kelch-like 6 (Drosophila)
0	1.4521	expression was detected only in WAG rats	0.00127049	502905	Klra7	killer cell lectin-like receptor, subfamily A, member 7
5.05314	1.31105	1.94646	0.00127049	24934	Klrk1	killer cell lectin-like receptor subfamily K, member 1
0.835044	2.94065	-1.81621	0.00127049	450225	Krt10	keratin 10
1.63018	0.230493	2.82224	0.00234588	294853	Krt18	keratin 18
5.44783	8.45768	-0.63458	0.0313509	25626	Krt8	keratin 8
5.8961	3.17775	0.891756	0.00234588	502479	Lace1	lactation elevated 1
17.9295	28.6801	-0.677717	0.00334351	114515	Lancl1	LanC lantibiotic synthetase component C-like 1 (bacterial)
71.199	115.587	-0.699049	0.00127049	315047	Laptm4b	lysosomal protein transmembrane 4 beta
0.8886	2.29271	-1.36745	0.00127049	315731	Larp6	La ribonucleoprotein domain family, member 6
2.41609	1.2955	0.899166	0.0332748	29469	Lbp	lipopolysaccharide binding protein
2.52967	1.28887	0.97284	0.0476508	24530	Lcat	lecithin cholesterol acyltransferase
1.86923	2.82158	-0.594057	0.0429088	365462	Lcor	ligand dependent nuclear receptor corepressor
2.03699	0.827139	1.30023	0.00127049	498587	Ldb3	LIM domain binding 3
62.0468	32.4744	0.934052	0.00127049	300438	Ldlr	low density lipoprotein receptor
0.958496	2.01162	-1.06951	0.0364376	502992	Ldlrad2	low density lipoprotein receptor class A domain containing 2
9.42391	5.59789	0.751442	0.023306	300114	Ldoc1l	leucine zipper, down-regulated in cancer 1-like
11.4672	18.6111	-0.698657	0.00127049	288016	Leprel1	leprecan-like 1
17.7597	11.3588	0.644791	0.0137282	59101	Leprel4	leprecan-like 4
886.096	293.056	1.59629	0.00127049	56646	Lgals1	lectin, galactoside-binding, soluble, 1
94.6787	43.0749	1.13619	0.00127049	245955	Lgals3bp	lectin, galactoside-binding, soluble, 3 binding protein
11.713	6.61735	0.82378	0.00127049	25476	Lgals9	lectin, galactoside-binding, soluble, 9
9.75477	14.8105	-0.602436	0.00609092	81680	Lifr	leukemia inhibitory factor receptor alpha
4.27018	6.30943	-0.563212	0.0355376	360661	Llgl2	lethal giant larvae homolog 2 (Drosophila)
13.6222	6.40288	1.08917	0.00127049	494021	Lmcd1	LIM and cysteine-rich domains 1
29.963	2.18167	3.77968	0.00127049	100134871	LOC100134871	beta globin minor gene
5.53516	9.60367	-0.79496	0.00423926	100359680	LOC100359680	Lysophosphatidylcholine acyltransferase 2-like
3.03577	0	expression was detected only in ISIAH rats	0.00127049	100360095	LOC100360095	urinary protein 1-like
0.493174	1.23191	-1.32073	0.00234588	100360334	LOC100360334	formin homology 2 domain containing 3-like
0	17.4837	expression was detected only in WAG rats	0.00127049	100360731	LOC100360731	SNRPN upstream reading frame protein-like
59.2302	146.049	-1.30205	0.00127049	100360791	LOC100360791	tumor protein, translationally-controlled 1
4.06085	0.75895	2.41971	0.00127049	100360856	LOC100360856	hypothetical protein LOC100360856
6.9593	0.527463	3.7218	0.00127049	100361025	LOC100361025	protein arginine methyltransferase 1-like
1.92778	0.498838	1.95029	0.0155361	100361134	LOC100361134	shisa homolog 9-like
16.3756	41.9775	-1.35807	0.0328276	100361444	LOC100361444	rCG31799-like
6.92055	3.88934	0.831361	0.00846419	100361457	LOC100361457	actin, gamma 1 propeptide-like
14.5959	23.2317	-0.670527	0.00770892		LOC100361631	hypothetical protein LOC100361631
0.57054	1.05954	-0.893042	0.0415559	100361636	LOC100361636	vasculin-like protein 1-like
145.628	58.1794	1.32371	0.00127049	100362069	LOC100362069	ribosomal protein L28-like
13.1511	8.23998	0.674471	0.00423926	100362124	LOC100362124	LOC100362124
10.33	16.9244	-0.712263	0.0116156	100362331	LOC100362331	LOC100362331
1.97552	3.45222	-0.805289	0.018814	100362710	LOC100362710	T-cell lymphoma invasion and metastasis 2
0	5.02822	expression was detected only in WAG rats	0.0217275	100362965	LOC100362965	SNRPN upstream reading frame protein-like
19.792	27.9257	-0.496674	0.037394	100363253	LOC100363253	5'-nucleotidase, cytosolic II
2.69365	1.00862	1.41719	0.00127049	100363332	LOC100363332	caspase recruitment domain family, member 11
11.6377	22.3279	-0.940044	0.0411913	100363434	LOC100363434	ribosomal protein S29-like
16.0845	11.5409	0.478916	0.048836	100365259	LOC100365259	SPT2, Suppressor of Ty, domain containing 1-like
7.66958	11.083	-0.531126	0.0429088	100365363	LOC100365363	vomeronasal 1 receptor, F4-like
19.8815	30.3707	-0.611256	0.0228434	100365752	LOC100365752	LOC100365752
16.4663	28.2096	-0.776665	0.00127049	100366017	LOC100366017	LOC100366017
3.8486	1.0796	1.83384	0.00334351	100909478	LOC100909478	partner of Y14 and mago-like
9.75951	2.9669	1.71785	0.00127049	100909601	LOC100909601	no definition
10.1798	22.2305	-1.12683	0.00127049	100909705	LOC100909705	LOC100909706
1.50019	3.17019	-1.07943	0.0476508	100909712	LOC100909712	cyclin-L1-like
14.2165	5.85202	1.28056	0.00127049	100909731	LOC100909731	no definition
6.57163	2.94615	1.15742	0.0328276	100909763	LOC100909763	LOC100909764
4.11156	1.65433	1.31343	0.0307493	100909797	LOC100909797	RT1 class I histocompatibility antigen, AA alpha chain-like
2.30367	0.526493	2.12945	0.00127049	100910000	LOC100910000	no definition
9.8088	3.8297	1.35684	0.00127049	100910081	LOC100910081	no definition
1.26598	2.32924	-0.879607	0.0237581	100910106	LOC100910106	zinc finger protein 845-like
0.818052	1.87595	-1.19736	0.0122986	100910195	LOC100910195	LOC100910196
13.4014	5.04676	1.40895	0.00127049	100910229	LOC100910229	small conductance calcium-activated potassium channel protein 2-like
3.43208	5.69867	-0.731542	0.0415559	100910289	LOC100910289	LOC100910289
13.0838	20.3074	-0.634229	0.0254212	100910334	LOC100910334	LOC100910334
0	2.3661	expression was detected only in WAG rats	0.00127049	100910535	LOC100910535	prefoldin subunit 6-like
7.53847	11.4702	-0.605551	0.0194519	100910713	LOC100910713	LOC100910714
24.4213	37.8542	-0.632311	0.0142543	100910823	LOC100910823	derlin-2-like
1.95436	4.4348	-1.18217	0.0148346	100910839	LOC100910839	leucine zipper protein 2-like
6.17932	2.00221	1.62586	0.00127049	100910885	LOC100910885	apolipoprotein L3-like
52.7102	33.7368	0.64376	0.00334351	100910973	LOC100910973	no definition
21.4218	33.2983	-0.636368	0.00127049	100911065	LOC100911065	microtubule-associated tumor suppressor 1 homolog
24.9742	16.1411	0.629701	0.0148346	100911104	LOC100911104	lymphocyte antigen 6B-like)
277.257	174.116	0.671181	0.00423926	100911154	LOC100911154	3 beta-hydroxysteroid dehydrogenase%2FDelta 5-->4-isomerase type 4-like)
13.2629	22.2533	-0.746627	0.0483998	100911188	LOC100911188	no definition
3.91037	5.714	-0.547195	0.0447814	100911367	LOC100911367	no definition
2.2732	4.62815	-1.02571	0.00334351	100911481	LOC100911481	nuclear cap-binding protein subunit 2-like
1.85081	1.27039	0.542889	0.0492253	100911953	LOC100911953	no definition
22.0988	11.5621	0.934569	0.00127049	100912012	LOC100912012	tetranectin-like
16.6858	28.6958	-0.78222	0.00127049	100912083	LOC100912083	uncharacterized LOC100912083
12.4712	3.46311	1.84846	0.00127049	100912213	LOC100912213	uncharacterized LOC100912213
6.62132	4.25811	0.636907	0.0122986	100912246	LOC100912246	ras-like protein family member 10B-like
12.0159	5.25076	1.19435	0.00234588	100912349	LOC100912349	nidogen-2-like
21.9054	33.2586	-0.602442	0.0176211	100912402	LOC100912402	polyadenylate-binding protein 1-like
11.6303	18.3461	-0.657583	0.00234588	100912409	LOC100912409	short/branched chain specific acyl-CoA dehydrogenase, mitochondrial-like
419.424	617.627	-0.558326	0.0271117	100912411	LOC100912411	no definition
2.25846	4.00034	-0.824782	0.00127049	100912445	LOC100912445	leucyl-cystinyl aminopeptidase-like
149.354	104.321	0.517705	0.0297297	100912446	LOC100912446	no definition
2.15723	0.795502	1.43924	0.0129948	100912496	LOC100912496	reticulocalbin-1-like
1.09693	2.20822	-1.00941	0.0254212	24906	LOC24906	RoBo-1
3.08895	1.49248	1.0494	0.00423926	299312	LOC299312	similar to G protein-binding protein CRFG
9.74289	5.12773	0.926029	0.0210791	302022	LOC302022	similar to nidogen 2 protein
15.6508	5.23383	1.5803	0.00518502	360228	LOC360228	WDNM1 homolog
214.774	133.426	0.686786	0.00127049	360504	LOC360504	hemoglobin alpha 2 chain
48.14	14.0381	1.77789	0.00127049	360998	LOC360998	hypothetical LOC360998
1.14758	0.640927	0.840364	0.0411913	362863	LOC362863	first gene upstream of Nt5dc3
3.14829	14.0499	-2.15792	0.00127049	363060	LOC363060	LOC363060
1.62059	0.792892	1.03132	0.00334351	363331	LOC363331	LOC363331
24.2823	36.8467	-0.601631	0.00423926	366300	LOC366300	LOC366300
70.1105	45.3176	0.629559	0.00423926	367196	LOC367196	LOC367196
8.71389	3.36222	1.3739	0.00926553	367275	LOC367275	similar to 60S ribosomal protein L11
2.61495	4.05245	-0.632013	0.0499509	498662	LOC498662	LOC498662
0	6.20883	expression was detected only in WAG rats	0.00127049	499465	LOC499465	LOC499465
7.172	11.9867	-0.740984	0.00127049	500046	LOC500046	LOC500046
22.9152	39.8578	-0.798557	0.00127049	500420	LOC500420	LOC500420
15.1023	6.73541	1.16493	0.00127049	500956	LOC500956	hypothetical protein LOC500956
10.9902	7.31522	0.587241	0.0297297	501194	LOC501194	LOC501195
7.23905	2.94661	1.29674	0.00127049	501396	LOC501396	hypothetical protein LOC501396
22.0891	39.8177	-0.850077	0.00127049	502894	LOC502894	hypothetical protein LOC502894
5.75614	8.97837	-0.641352	0.0438504	503322	LOC503322	LOC503323
39.2663	25.9369	0.598284	0.0142543	652955	LOC652955	goliath
7.09031	10.7766	-0.603987	0.0429088	679462	LOC679462	LOC679462
1.39456	3.04194	-1.12518	0.00127049	679651	LOC679651	LOC679651
28.7121	0	expression was detected only in ISIAH rats	0.00127049	680367	LOC680367	LOC680367
2.45698	0	expression was detected only in ISIAH rats	0.00127049	680406	LOC680406	similar to Urinary protein 2 precursor (RUP-2)
3.04598	0.954175	1.67458	0.00127049	680692	LOC680692	LOC680692
13.4586	18.77	-0.479899	0.0464824	682967	LOC682967	LOC682967
13.947	32.2787	-1.21063	0.00127049	683470	LOC683470	LOC683470
0.945204	1.71694	-0.86114	0.0275925	684015	LOC684015	LOC684015
187.442	135.127	0.472132	0.0411913	684681	LOC684681	uncharacterized LOC684681
1.70903	0.424805	2.00831	0.00423926	685598	LOC685598	LOC685599
1.89767	1.26518	0.584881	0.0302098	685707	LOC685707	neuron navigator 1-like
2.77408	1.49123	0.895509	0.0411913	686035	LOC686035	heat shock 70 kDa protein 6-like
2.10431	3.19491	-0.60243	0.0457019	686779	LOC686779	LOC686779
2.21931	1.13045	0.973217	0.0350807	687064	LOC687064	LOC687064
1.75116	2.73786	-0.644736	0.0415559	687424	LOC687424	LOC687424
4.0763	7.02352	-0.784934	0.00334351	687696	LOC687696	LOC687696
9.43342	5.81128	0.698925	0.00770892	687713	LOC687713	LOC687713
24.6486	0	expression was detected only in ISIAH rats	0.00127049	688504	LOC688504	60S ribosomal protein L28 pseudogene
0	4.57028	expression was detected only in WAG rats	0.00127049	688584	LOC688584	similar to BCL2/adenovirus E1B 19kDa-interacting protein 3-like
17.732	4.382	2.01669	0.00127049	689064	LOC689064	beta-globin
0	3.7096	expression was detected only in WAG rats	0.00127049	689145	LOC689145	LOC689145
8.90245	14.3959	-0.693381	0.00127049	689176	LOC689176	LOC689176
14.6791	3.31212	2.14794	0.00127049	689268	LOC689268	hypothetical protein LOC689268
22.8544	3.46634	2.72099	0.00127049	689465	LOC689465	similar to Poly(rC)-binding protein 4 (Alpha-CP4)
8.06907	16.2164	-1.00698	0.00127049	690068	Tatdn1	TatD DNase domain containing 1
7.19105	3.54437	1.02067	0.00334351	690126	LOC690126	hypothetical protein LOC690126
5.32388	2.54053	1.06735	0.0499509	690131	LOC690131	histone H2A type 2-A-like
0.896403	2.11201	-1.2364	0.0281274	690155	LOC690155	similar to phosducin-like
2.32166	3.86003	-0.733458	0.00693742	690286	LOC690286	hepatic leukemia factor-like
2.14577	3.90501	-0.86383	0.0180981	690422	LOC690422	hypothetical protein LOC690422
13.5814	0.436146	4.96068	0.00127049	690507	LOC690507	similar to Vomeromodulin
2.11696	0.874903	1.2748	0.0162057	691141	LOC691141	hypothetical protein LOC691141
0.703197	2.1701	-1.62576	0.00423926	691153	LOC691153	hypothetical protein LOC691153
7.11764	0.679641	3.38855	0.00127049	691414	LOC691414	hypothetical protein LOC691414
3.88436	0	expression was detected only in ISIAH rats	0.00127049	691494	LOC691494	similar to Reticulocalbin-1 precursor
2.97624	1.78497	0.73759	0.0369177	298322	Lonrf3	LON peptidase N-terminal domain and ring finger 3
15.0498	10.6251	0.502273	0.0483998	315714	Loxl1	lysyl oxidase-like 1
3.78553	6.05839	-0.678439	0.0210791	498609	Lpar2	lysophosphatidic acid receptor 2
0.191341	2.92512	-3.93428	0.00127049	66025	Lpar3	lysophosphatidic acid receptor 3
14.9698	21.1505	-0.49863	0.0286878	65096	Lphn1	latrophilin 1
39.5198	27.5966	0.518087	0.0254212	24539	Lpl	lipoprotein lipase
29.2037	55.4447	-0.924897	0.00127049	64047	Lrat	lecithin-retinol acyltransferase (phosphatidylcholine-retinol-O-acyltransferase)
3.81539	6.04426	-0.663737	0.0200063	301033	Lrrc2	leucine rich repeat containing 2
0.830069	1.48436	-0.838541	0.0472935	311236	Lrrc4c	leucine rich repeat containing 4C
17.6582	5.04634	1.80703	0.00127049	311171	Lrrc55	leucine rich repeat containing 55
4.92034	8.29814	-0.754029	0.00127049	308703	Lrrk1	leucine-rich repeat kinase 1
1.17376	0.539589	1.1212	0.0162057	300160	Lrrk2	leucine-rich repeat kinase 2
23.8068	15.1717	0.64999	0.00127049	292734	Ltbp4	latent transforming growth factor beta binding protein 4
13.3774	8.29254	0.689913	0.00693742	81682	Lum	lumican
942.458	204.182	2.20657	0.00127049	362934	Ly6e	lymphocyte antigen 6 complex, locus E
62.7236	38.5633	0.701779	0.00127049	300018	Lynx1	Ly6/neurotoxin 1
211.812	121.254	0.804753	0.00127049	25211	Lyz2	lysozyme 2
91.2249	55.9017	0.706536	0.00127049	287065	Magmas	mitochondria-associated protein involved in granulocyte-macrophage colony-stimulating factor signal transduction
0.544484	2.26992	-2.05968	0.00127049	362911	Mal2	mal, T-cell differentiation protein 2
2.70945	4.69772	-0.79396	0.00127049	25152	Map1a	microtubule-associated protein 1A
124.175	84.4202	0.556711	0.0200063	362245	Map1lc3a	microtubule-associated protein 1 light chain 3 alpha
6.31113	9.49509	-0.589283	0.018814	500690	Map3k9	mitogen-activated protein kinase kinase kinase 9
14.4665	25.3322	-0.808255	0.00127049	301363	Map4k4	mitogen-activated protein kinase kinase kinase kinase 4
15.3172	32.4296	-1.08216	0.00127049	25603	Marcks	myristoylated alanine rich protein kinase C substrate
0.773107	2.25638	-1.54527	0.00127049	64023	Masp1	mannan-binding lectin serine peptidase 1
16.514	29.0041	-0.812566	0.00127049	291439	Mbd1	methyl-CpG binding domain protein 1
1.60136	0.891214	0.845457	0.0341528	498741	Mboat1	membrane bound O-acyltransferase domain containing 1
17.1557	9.87119	0.797389	0.00127049	288532	Mcm7	minichromosome maintenance complex component 7
38.7379	64.0453	-0.725346	0.00127049	307270	Me2	malic enzyme 2, NAD(+)-dependent, mitochondrial
29.9717	12.9735	1.20803	0.00127049	361602	Me3	malic enzyme 3, NADP(+)-dependent, mitochondrial
37.673	61.8548	-0.715355	0.00234588	298787	Memo1	mediator of cell motility 1
9.17817	16.0895	-0.809838	0.00127049	363687	Mettl2	methyltransferase like 2
8.96455	5.90132	0.603192	0.0359899	316976	Mettl20	methyltransferase like 20
4.99351	2.48255	1.00823	0.023306	362429	Mfap5	microfibrillar associated protein 5
19.9766	0.777247	4.68379	0.00127049	302884	MGC105649	hypothetical LOC302884
0.26046	2.19024	-3.07196	0.00127049	307414	MGC108823	similar to interferon-inducible GTPase
13.483	5.94964	1.18027	0.00127049	367620	MGC116197	similar to RIKEN cDNA 1700001E04
9.62619	16.1176	-0.7436	0.00127049	686179	MGC125239	hypothetical protein LOC686179
32.7517	63.6868	-0.959425	0.00127049	297109	MGC95152	similar to B230212L03Rik protein
646.526	462.497	0.483263	0.0341528	25333	Mgp	matrix Gla protein
57.6884	22.5869	1.35279	0.00127049	81510	Mia	melanoma inhibitory activity
2.09545	5.98912	-1.51508	0.00127049	310483	Mlf1	myeloid leukemia factor 1
28.0322	18.2182	0.621705	0.00127049	26955	Mllt4	myeloid/lymphoid or mixed-lineage leukemia (trithorax homolog, Drosophila); translocated to, 4
18.5663	35.4811	-0.934364	0.00127049	171078	Mlxipl	MLX interacting protein-like
2.23167	3.39095	-0.603562	0.0472935	291848	Mmp15	matrix metallopeptidase 15
10.142	6.48092	0.646069	0.00770892	362833	Mob3a	MOB kinase activator 3A
6.69175	3.31283	1.01432	0.00127049	298676	Morn1	MORN repeat containing 1
5.24732	2.27739	1.2042	0.00127049	305139	Mpa2l	macrophage activation 2 like
62.0686	36.3708	0.771083	0.00127049	64552	Mpeg1	macrophage expressed 1
20.9669	37.9384	-0.855549	0.00127049	290270	Mphosph8	M-phase phosphoprotein 8
4.39974	0.200359	4.45676	0.00127049	303413	Mpo	myeloperoxidase
4.88445	2.90562	0.749348	0.0137282	85275	Mpp2	membrane protein, palmitoylated 2 (MAGUK p55 subfamily member 2)
4.32835	1.34408	1.6872	0.00127049	24564	Mpz	myelin protein zero
3.50724	5.42084	-0.628181	0.0237581	300679	Mpzl2	myelin protein zero-like 2
6.5852	9.62013	-0.54683	0.0388386	363661	Mrm1	mitochondrial rRNA methyltransferase 1 homolog (S, cerevisiae
25.9633	16.1618	0.683886	0.0408622	363187	Mrps10	mitochondrial ribosomal protein S10
15.8604	22.6648	-0.51502	0.0265343	297727	Mrps35	mitochondrial ribosomal protein S35
4.07102	1.76115	1.20888	0.00234588	361735	Ms4a11	membrane-spanning 4-domains, subfamily A, member 11
58.8653	37.0472	0.668052	0.00127049	361286	Msrb2	methionine sulfoxide reductase B2
282.435	693.771	-1.29654	0.00127049	24567	Mt1a	metallothionein 1a
300.131	622.348	-1.05213	0.00127049	689415	Mt2A	metallothionein 2A
57.9945	91.7145	-0.661232	0.00234588	306487	Mtus1	microtubule associated tumor suppressor 1
0.523752	1.43123	-1.4503	0.00127049	303887	Muc4	mucin 4, cell surface associated
13.6971	8.0084	0.774284	0.00127049	170841	Mutyh	mutY homolog (E, coli)
3.21675	1.20478	1.41683	0.00127049	24575	Mx1	myxovirus (influenza virus resistance 1
12.7886	8.32171	0.619908	0.0107991	313770	Mxra8	matrix-remodelling associated 8
52.2056	73.1695	-0.487037	0.0345837	362867	Mybpc1	myosin binding protein C, slow type
413.343	597.212	-0.530906	0.0148346	681389	Myeov2	myeloma overexpressed 2
0.456784	0.997861	-1.12733	0.00127049	25132	Myo5b	myosin Vb
9.82298	5.59648	0.811641	0.00127049	306616	Myom2	myomesin 2
16.686	25.1419	-0.591455	0.0398364	296913	Naa38	N(alpha-acetyltransferase 38, NatC auxiliary subunit
4.74014	2.2967	1.04537	0.00693742	296757	Napepld	N-acyl phosphatidylethanolamine phospholipase D
9.27072	4.84994	0.934713	0.00127049	315085	Naprt1	nicotinate phosphoribosyltransferase domain containing 1
1.4527	0.918225	0.661815	0.0180981	171563	Nav2	neuron navigator 2
27.518	18.7875	0.550603	0.0259809	50594	Nbl1	neuroblastoma, suppression of tumorigenicity 1
8.56032	12.369	-0.530997	0.0259809	498995	Ncoa7	nuclear receptor coactivator 7
10.6019	4.58691	1.20873	0.00127049	316632	Ndufa10l1	NADH dehydrogenase (ubiquinone) 1 alpha subcomplex 10-like 1
12.0921	21.8559	-0.85396	0.00693742	361894	Ndufaf2	NADH dehydrogenase (ubiquinone) 1 alpha subcomplex, assembly factor 2
3.41574	2.05045	0.736254	0.0101173	307189	Nebl	nebulette
6.47008	0.320323	4.33618	0.00127049	170928	Necab2	N-terminal EF-hand calcium binding protein 2
1.73695	4.23589	-1.28611	0.00127049	291553	Nedd4l	neural precursor cell expressed, developmentally down-regulated 4-like
12.9428	4.75869	1.44351	0.00127049	24587	Nefh	neurofilament, heavy polypeptide
1.00139	2.07854	-1.05357	0.0155361	83613	Nefl	neurofilament, light polypeptide
1.12917	1.95593	-0.792587	0.0324088	24588	Nefm	neurofilament, medium polypeptide
14.5207	9.45065	0.619623	0.0200063	361794	Nfkbil1	nuclear factor of kappa light polypeptide gene enhancer in B-cells inhibitor-like 1
38.6187	27.2905	0.5009	0.0328276	313166	Nfx1	nuclear transcription factor, X-box binding 1
29.3178	14.5272	1.01302	0.00127049	305887	Ngdn	neuroguidin, EIF4E binding protein
7.4971	12.9811	-0.792013	0.00770892	310416	Nhlrc3	NHL repeat containing 3
50.4778	30.811	0.712205	0.00127049	313211	Nipsnap3b	nipsnap homolog 3B (C, elegans)
13.9855	22.6042	-0.692657	0.00127049	500557	Nkain1	Na+/K+ transporting ATPase interacting 1
5.58537	1.29653	2.107	0.00127049	305999	Nkx3-1	NK3 homeobox 1
7.86583	4.78423	0.717312	0.0107991	303372	Nle1	notchless homolog 1 (Drosophila)
8.87755	14.3238	-0.690177	0.00127049	497961	Nlk	nemo like kinase
33.5129	50.5159	-0.592018	0.00423926	291318	Nmt2	N-myristoyltransferase 2
37.4647	54.5639	-0.542416	0.0148346	94270	Nnat	neuronatin
9.42311	4.20049	1.16565	0.00127049	311111	Nostrin	nitric oxide synthase trafficker
17.7311	32.5312	-0.875543	0.00127049	81526	Nov	nephroblastoma overexpressed gene
21.64	32.2687	-0.576436	0.00770892	50558	Npepps	aminopeptidase puromycin sensitive
2.61237	1.55936	0.744401	0.0364376	304860	Npl	N-acetylneuraminate pyruvate lyase
22.3491	12.7172	0.813435	0.00234588	502389	Npm3	nucleophosmin%2Fnucleoplasmin, 3
11.2033	16.5598	-0.563757	0.0415559	291084	Nqo2	NAD(PH dehydrogenase, quinone 2
61.9899	92.2835	-0.574039	0.0328276	252917	Nr1d1	nuclear receptor subfamily 1, group D, member 1
21.6611	9.41792	1.20162	0.00127049	58853	Nr4a3	nuclear receptor subfamily 4, group A, member 3
9.27374	16.4261	-0.824765	0.00127049	497815	Nrcam	neuronal cell adhesion molecule
10.5413	0.289062	5.18853	0.00127049	432361	Nrg2	neuregulin 2
9.11405	14.8321	-0.702559	0.00127049	304157	Nrip1	nuclear receptor interacting protein 1
4.09787	9.92601	-1.27634	0.0271117	290558	Nt5dc2	5'-nucleotidase domain containing 2
9.84209	5.46212	0.849505	0.00334351	114523	Ntn1	netrin 1
40.3964	62.991	-0.64092	0.00234588	59295	Nucb2	nucleobindin 2
11.4783	18.1957	-0.664681	0.00423926	680248	Nudt11	nudix (nucleoside diphosphate linked moiety X-type motif 11
1.2107	0.560346	1.11145	0.00127049	58958	Nup210	nucleoporin 210
1.99839	0.920356	1.11857	0.0169721	302516	Nyx	nyctalopin
6.70729	4.15734	0.690068	0.0180981	246268	Oas1b	2-5 oligoadenylate synthetase 1B
8.89585	2.06762	2.10517	0.00127049	304545	Oasl	2'-5'-oligoadenylate synthetase-like
5.03706	3.41329	0.56142	0.0464824	362360	Osbpl3	oxysterol binding protein-like 3
4.84958	6.82517	-0.493005	0.0464824	314824	Osbpl8	oxysterol binding protein-like 8
54.5828	75.3924	-0.465974	0.0480488	298369	Osbpl9	oxysterol binding protein-like 9
22.5643	14.7598	0.612369	0.00518502	171493	Osgin1	oxidative stress induced growth inhibitor 1
59.986	108.548	-0.855633	0.00127049	690163	Oxct1	3-oxoacid CoA transferase 1
5.76567	14.2635	-1.30677	0.00127049	29597	P2ry2	purinergic receptor P2Y, G-protein coupled, 2
1.5939	2.88861	-0.857815	0.0228434	24616	Pah	phenylalanine hydroxylase
9.30722	6.03943	0.623937	0.0355376	361232	Pak1ip1	PAK1 interacting protein 1
59.2337	34.4575	0.781601	0.00127049	303905	Parp9	poly (ADP-ribose) polymerase family, member 9
16.4677	24.019	-0.544536	0.0155361	301164	Pcaf	p300/CBP-associated factor
9.00889	5.12125	0.814854	0.00423926	363133	Pcbp4	poly(rC) binding protein 4
16.5643	1.16236	3.83295	0.00127049	362282	Pck1	phosphoenolpyruvate carboxykinase 1 (soluble)
0.706641	7.17833	-3.3446	0.00127049	81529	Pde1a	phosphodiesterase 1A, calmodulin-dependent
53.6011	35.8892	0.578713	0.00770892	81743	Pde2a	phosphodiesterase 2A, cGMP-stimulated
2.6098	0.989352	1.39939	0.00127049	191569	Pde9a	phosphodiesterase 9A
26.7173	16.1306	0.727974	0.00127049	79429	Pdgfc	platelet derived growth factor C
4.34514	3.04375	0.513557	0.0476508	25267	Pdgfra	platelet derived growth factor receptor, alpha polypeptide
2.24481	1.0749	1.06239	0.0286878	114108	Pdlim3	PDZ and LIM domain 3
1.66896	0.693634	1.2667	0.0122986	54320	Pdpn	podoplanin
0.429609	1.0124	-1.23668	0.00770892	293856	Pdzd4	PDZ domain containing 4
1.09313	0.365185	1.58176	0.0248834	24638	Pfkfb1	6-phosphofructo-2-kinase/fructose-2,6-biphosphatase 1
5.7901	3.68827	0.650647	0.0345837	117276	Pfkfb3	6-phosphofructo-2-kinase/fructose-2,6-biphosphatase 3
1.63933	0.753722	1.121	0.0237581	306844	Phactr1	phosphatase and actin regulator 1
4.44419	16.907	-1.92763	0.00127049	58835	Phgdh	phosphoglycerate dehydrogenase
35.3038	24.9552	0.500483	0.0369177	25513	Pik3r1	phosphoinositide-3-kinase, regulatory subunit 1 (alpha)
51.1279	29.1758	0.809337	0.00127049	298557	Pithd1	PITH (C-terminal proteasome-interacting domain of thioredoxin-like) domain containing 1
32.8187	19.4088	0.757805	0.00127049	313860	Pkdcc	protein kinase domain containing, cytoplasmic homolog (mouse)
12.2461	24.5397	-1.00279	0.00127049	114906	Pkia	protein kinase (cAMP-dependent, catalytic) inhibitor alpha
142.207	92.6091	0.618764	0.00423926	24913	Pla2g16	phospholipase A2, group XVI
4.80441	0.855439	2.48962	0.00127049	298579	Pla2g2d	phospholipase A2, group IID
15.8842	31.1524	-0.971755	0.00127049	301265	Pla2g7	phospholipase A2, group VII (platelet-activating factor acetylhydrolase, plasma)
2.76092	1.52499	0.856352	0.00423926	295631	Pla2r1	phospholipase A2 receptor 1
1.89179	3.2562	-0.783433	0.0379418	25619	Plau	plasminogen activator, urokinase
70.9898	106.575	-0.586183	0.00770892	297694	Plbd1	phospholipase B domain containing 1
10.8321	4.8844	1.14906	0.00127049	25031	Plcb4	phospholipase C, beta 4
10.2867	5.19197	0.98642	0.00127049	362792	Pld4	phospholipase D family, member 4
12.5761	22.8143	-0.85925	0.00127049	317630	Pldn	pallidin homolog (mouse)
0.931659	1.94756	-1.06379	0.00127049	314249	Plekhg3	pleckstrin homology domain containing, family G (with RhoGef domain) member 3
13.0925	3.17487	2.04397	0.00127049	25629	Plin1	perilipin 1
2.39982	0.877153	1.45203	0.00234588	64364	Pllp	plasmolipin
2.54049	5.00424	-0.978044	0.00334351	300901	Plod2	procollagen lysine, 2-oxoglutarate 5-dioxygenase 2
10.0273	5.16416	0.957327	0.00127049	315883	Plscr2	phospholipid scramblase 2
78.6456	44.7128	0.814678	0.00127049	56765	Plvap	plasmalemma vesicle associated protein
0.886222	2.03469	-1.19907	0.00127049	362873	Plxnc1	plexin C1
17.6751	12.1611	0.539447	0.0237581	315713	Pml	promyelocytic leukemia
20.3924	13.9287	0.54997	0.0237581	308576	Pnkp	polynucleotide kinase 3'-phosphatase
0.189333	3.10749	-4.03675	0.00334351	361812	Pnpla1	patatin-like phospholipase domain containing 1
43.0202	60.2048	-0.484864	0.0369177	314075	Pnpla8	patatin-like phospholipase domain containing 8
7.59336	3.093	1.29573	0.00127049	361945	Postn	periostin, osteoblast specific factor
27.786	40.2499	-0.534627	0.0217275	294504	Ppa1	pyrophosphatase (inorganic) 1
16.467	11.17	0.559953	0.0248834	25682	Ppard	peroxisome proliferator-activated receptor delta
3.29305	1.63453	1.01055	0.00334351	25664	Pparg	peroxisome proliferator-activated receptor gamma
43.8838	23.0637	0.928064	0.00127049	287931	Ppm1f	protein phosphatase, Mg2+/Mn2+ dependent, 1F
6.78255	9.79133	-0.529677	0.0403308	312381	Ppm1k	protein phosphatase, Mg2+/Mn2+ dependent, 1K
13.17	5.69316	1.20995	0.00127049	192280	Ppp1r3b	protein phosphatase 1, regulatory subunit 3B
2.15285	1.09437	0.976149	0.0205735	60660	Ppp2r2b	protein phosphatase 2, regulatory subunit B, beta
50.6212	36.4005	0.475782	0.0447814	29411	Ppt1	palmitoyl-protein thioesterase 1
10.1531	19.8794	-0.969353	0.00127049	298906	Pqlc3	PQ loop repeat containing 3
1.44907	3.01631	-1.05766	0.00234588	502994	Pramef8	PRAME family member 8
28.5046	19.9269	0.516475	0.0496566	58842	Preb	prolactin regulatory element binding
5.34517	3.73687	0.516406	0.0464824	311647	Prex1	phosphatidylinositol-3,4,5-trisphosphate-dependent Rac exchange factor 1
4.22029	2.98873	0.497809	0.0384492	296474	Pric285	peroxisomal proliferator-activated receptor A interacting complex 285
1.89219	1.26407	0.581984	0.0425966	312563	Prickle2	prickle homolog 2 (Drosophila)
1.66489	3.19019	-0.93822	0.00770892	301323	Prim2	primase, DNA, polypeptide 2
3.14642	1.68122	0.904201	0.00234588	25023	Prkcb	protein kinase C, beta
189.804	102.35	0.891005	0.00127049	24684	Prlr	prolactin receptor
17.4007	26.8527	-0.625921	0.00234588	81750	Pros1	protein S (alpha)
24.6834	36.8754	-0.579122	0.00423926	291078	Prpf4b	PRP4 pre-mRNA processing factor 4 homolog B (yeast)
5.07482	8.35847	-0.719884	0.0180981	363472	Prrg1	proline rich Gla (G-carboxyglutamic acid) 1
0.774874	1.807	-1.22157	0.00127049	315866	Prss35	protease, serine, 35
7.27989	12.3203	-0.759044	0.00127049	293823	Prune2	prune homolog 2 (Drosophila)
19.9131	28.7593	-0.530311	0.0180981	306380	Psd3	pleckstrin and Sec7 domain containing 3
126.582	91.3722	0.47024	0.0457019	24967	Psmb9	proteasome (prosome, macropain) subunit, beta type 9 (large multifunctional peptidase 2)
3.58857	5.43289	-0.598312	0.023306	366452	Ptch2	patched homolog 2 (Drosophila)
4.18231	2.15609	0.955886	0.00127049	63852	Pter	phosphotriesterase related
8.93338	17.0649	-0.933756	0.00127049	309212	Ptgdr2	prostaglandin D2 receptor 2
4.1386	2.19402	0.915568	0.0271117	59103	Ptges	prostaglandin E synthase
100.814	152.752	-0.599493	0.00423926	192227	Ptgr1	prostaglandin reductase 1
2.00512	1.1394	0.81541	0.0142543	301242	Ptk7	PTK7 protein tyrosine kinase 7
6.98407	12.6139	-0.852875	0.00127049	29463	Ptp4a1	protein tyrosine phosphatase type IVA, member 1
15.7638	24.2824	-0.623295	0.0180981	288058	Ptplb	protein tyrosine phosphatase-like (proline instead of catalytic arginine), member b
5.26189	3.47525	0.598466	0.0107991	313278	Ptprd	protein tyrosine phosphatase, receptor type, D
12.8509	21.6285	-0.75106	0.00127049	116660	Ptprn	protein tyrosine phosphatase, receptor type, N
3.90559	1.1039	1.82293	0.0107991	362113	Ptrh1	peptidyl-tRNA hydrolase 1 homolog (S, cerevisiae)
221.109	157.861	0.486108	0.0408622	365548	Pttg1ip	pituitary tumor-transforming 1 interacting protein
4.62473	7.58069	-0.71296	0.00423926	361671	Pwwp2b	PWWP domain containing 2B
1.29095	20.3698	-3.97992	0.00127049	309381	Pyroxd2	pyridine nucleotide-disulphide oxidoreductase domain 2
1.75694	0.379897	2.20938	0.0292433	293504	Qprt	quinolinate phosphoribosyltransferase
142.147	88.44	0.684614	0.00334351	310327	Qrfpr	pyroglutamylated RFamide peptide receptor
1.71362	3.77617	-1.13987	0.00127049	299156	Rab15	RAB15, member RAS oncogene family
30.8362	18.6546	0.725097	0.00127049	289350	Rab3gap2	RAB3 GTPase activating protein subunit 2
12.4096	7.18602	0.78819	0.00518502	366957	Rac2	ras-related C3 botulinum toxin substrate 2 (rho family, small GTP binding protein Rac2
4.92079	2.19465	1.1649	0.0194519	58965	Ramp1	receptor (G protein-coupled) activity modifying protein 1
27.067	38.2484	-0.498861	0.0259809	295347	Rap1a	RAP1A, member of RAS oncogene family
6.05853	3.60045	0.750793	0.00127049	362799	Rapgef5	Rap guanine nucleotide exchange factor (GEF) 5
14.0941	20.8888	-0.56764	0.0116156	360814	Rasal1	RAS protein activator like 1 (GAP1 like)
5.42854	1.65099	1.71723	0.00127049	64455	Rasd1	RAS, dexamethasone-induced 1
55.7773	98.6617	-0.822811	0.00127049	305302	Rasl11b	RAS-like family 11 member B
3.35342	1.76794	0.923561	0.00127049	54355	Rassf5	Ras association domain family member 5
0.462312	1.01278	-1.13138	0.00926553	302920	Rbfox1	RNA binding protein, fox-1 homolog (C, elegans) 1
4.76128	2.72718	0.803941	0.00846419	311020	Rbm43	RNA binding motif protein 43
20.0063	5.62219	1.83125	0.00127049	25703	Rbp4	retinol binding protein 4, plasma
5.98041	2.36949	1.33567	0.0148346	362662	Rbp7	retinol binding protein 7, cellular
4.35651	8.14118	-0.902064	0.00127049	503214	Rbpms2	RNA binding protein with multiple splicing 2
2.4355	3.74193	-0.619566	0.0384492	140666	Rcan2	regulator of calcineurin 2
17.3357	24.9558	-0.525631	0.0228434	294375	Reep3	receptor accessory protein 3
31.2386	53.8088	-0.784511	0.00127049	362835	Reep6	receptor accessory protein 6
26.7569	39.6189	-0.566279	0.0107991	116665	Rere	arginine-glutamic acid dipeptide (RE) repeats
36.6135	64.4229	-0.815198	0.00127049	502916	Rerg	RAS-like, estrogen-regulated, growth-inhibitor
28.9833	6.04955	2.26032	0.00127049	246250	Retn	resistin
314.701	52.2419	2.5907	0.00127049	246298	Retsat	retinol saturase (all trans retinol 13,14 reductase)
23.8839	35.6957	-0.579713	0.00770892	499328	Rfk	riboflavin kinase
1.56219	0.793229	0.977764	0.0403308	363231	Rftn2	raftlin family member 2
1.4024	0.713734	0.974442	0.00846419	313776	RGD1304931	similar to RIKEN cDNA 2310042D19
16.3311	11.5455	0.500289	0.0452429	288545	RGD1305455	similar to hypothetical protein FLJ10925
5.54735	11.2923	-1.02547	0.00423926	362255	RGD1305725	V-set and transmembrane domain-containing protein 2-like protein-like
0.528909	0.992242	-0.907671	0.0176211	310880	RGD1305834	uncharacterized LOC310880
6.77492	10.1501	-0.583224	0.0142543	310362	RGD1305938	similar to expressed sequence AW549877
17.2449	11.3073	0.608909	0.00609092	307950	RGD1306091	similar to Mixed lineage kinase 4
3.30606	1.82227	0.859377	0.0332748	362518	RGD1307218	similar to RIKEN cDNA 2810432L12
26.7872	19.0325	0.493082	0.0462014	360757	RGD1307396	similar to RIKEN cDNA 6330406I15
3.14018	1.03743	1.59784	0.00127049	360695	RGD1307569	similar to Protein C21orf63 homolog precursor
2.2726	4.79119	-1.07604	0.0265343	297610	RGD1308005	probable fructose-2,6-bisphosphatase TIGAR-like
10.9565	18.3709	-0.745644	0.00423926	314325	RGD1308907	similar to FLJ20689
19.6707	11.4936	0.775216	0.00127049	297821	RGD1309085	similar to F23N19,9
7.24789	12.2318	-0.755009	0.0129948	295952	RGD1309730	similar to RIKEN cDNA B230118H07
147.904	214.42	-0.535779	0.0142543	361448	RGD1309759	similar to cDNA sequence BC013529
2.55676	4.14579	-0.697331	0.0369177	366360	RGD1309821	similar to KIAA1161 protein
5.0345	7.70157	-0.613305	0.0237581	360894	RGD1310587	similar to hypothetical protein FLJ14146
17.2904	23.624	-0.450283	0.0496566	303016	RGD1310862	similar to adult retina protein
8.92167	14.2397	-0.674533	0.00609092	360590	RGD1311564	LOC360590
9.33413	4.39678	1.08607	0.00127049	309145	RGD1311946	similar to RIKEN cDNA 1810055G02
2.11122	1.02066	1.04858	0.00518502	287231	RGD1559575	uncharacterized LOC287231
32.1829	1.4525	4.46968	0.00127049	362181	RGD1560017	60S ribosomal protein L17-like
14.4943	24.823	-0.776186	0.00127049	499797	RGD1560248	formin-like protein 2-like
7.64328	4.64167	0.719547	0.00846419	363449	RGD1560784	F-box%2FLRR-repeat protein 17-like
0.721818	1.66377	-1.20475	0.00926553	315473	RGD1561444	similar to RIKEN cDNA 9530077C05
3.55875	2.12051	0.746958	0.0162057		RGD1561724	dedicator of cytokinesis protein 4-like
7.11806	9.80535	-0.462086	0.0483998	302396	RGD1561931	similar to KIAA2022 protein
0.925191	4.30656	-2.21871	0.00127049	501150	RGD1562029	uncharacterized LOC501150
52.5602	26.4579	0.990274	0.00127049	501195	RGD1562136	similar to D1Ertd622e protein
5.00718	2.7946	0.841356	0.0420773	363471	RGD1562200	patatin-like phospholipase domain-containing protein 4-like
12.5756	20.3955	-0.697617	0.00127049	301676	RGD1562291	forkhead box protein N2-like
71.2417	18.0062	1.98423	0.00127049	500351	RGD1562378	histone H4 variant H4-v,1
10.3657	2.66921	1.95734	0.00127049	289245	RGD1562462	similar to Ifi204 protein
5.02669	0.81606	2.62286	0.00127049	500571	RGD1562511	kinesin-like protein KIF17-like
3.38253	1.1101	1.60741	0.00234588	500965	RGD1562690	L-lactate dehydrogenase A chain-like
26.9376	17.3719	0.632862	0.0129948	292328	RGD1562747	similar to RIKEN cDNA 1110012L19
0.282668	1.07398	-1.92578	0.043381	498729	RGD1562963	similar to chromosome 6 open reading frame 52
27.1871	40.7787	-0.584895	0.00693742	500874	RGD1563224	similar to 4930438D12Rik protein
10.2111	6.30601	0.69534	0.00926553	299700	RGD1563365	similar to DNA segment, Chr 10, Wayne State University 102, expressed
8.61025	5.377	0.679254	0.00127049	500633	RGD1564091	protein GREB1-like
1.05268	13.8093	-3.71351	0.0359899	500568	RGD1564482	no definition
4.30456	2.33108	0.884869	0.0275925	366473	RGD1564776	similar to ornithine decarboxylase-like protein
10.1923	3.84787	1.40535	0.00127049	502844	RGD1564861	similar to Ig variable region, light chain
11.6852	22.8823	-0.969548	0.00127049	498014	RGD1565033	similar to hypothetical protein LOC284018 isoform b
10.4143	4.85376	1.10139	0.00127049	306618	RGD1565043	similar to Rho guanine nucleotide exchange factor (GEF) 10
134.571	1.02841	7.03181	0.00127049	498143	RGD1565131	60S ribosomal protein L15-like
2.09604	1.1057	0.922703	0.0403308	500511	RGD1565480	ubiquitin-conjugating enzyme E2 U-like
2.54902	1.10157	1.21039	0.039339	498958	RGD1565689	RGD1565689
1.02748	0.228763	2.16719	0.00127049	501047	RGD1565804	collagen alpha-5(VI) chain-like
25.5558	8.35173	1.61351	0.00127049	498193	RGD1565883	similar to hypothetical protein FLJ14721
2.01088	0.842593	1.25492	0.00423926	299737	RGD1565947	similar to netrin 4
2.53002	4.54205	-0.844196	0.0223963	500527	RGD1566001	similar to DNA segment, Chr 4, Brigham %26 Womens Genetics 0951 expressed
1.6883	3.76384	-1.15663	0.0200063	309788	RGD1566244	similar to TatD DNase domain containing 1
1.9661	3.55459	-0.854351	0.00127049	308350	RGD1566307	leukocyte immunoglobulin-like receptor subfamily B member 3-like
90.1953	131.66	-0.545691	0.0217275	84583	Rgs2	regulator of G-protein signaling 2
42.5093	76.5917	-0.84941	0.00127049	54294	Rgs5	regulator of G-protein signaling 5
6.41582	9.5115	-0.568039	0.0107991	309722	Rhobtb1	Rho-related BTB domain containing 1
2.72238	4.65793	-0.774819	0.00127049	309922	Rhobtb3	Rho-related BTB domain containing 3
13.3348	6.11427	1.12494	0.00127049	300030	Rhpn1	rhophilin, Rho GTPase binding protein 1
0.531598	2.07746	-1.96642	0.00770892	687147	Ric3	resistance to inhibitors of cholinesterase 3 homolog (C, elegans)
4.7054	2.70396	0.799241	0.00609092	362428	Rimklb	ribosomal modification protein rimK-like family member B
10.1671	1.346	2.91716	0.00127049	116839	Rims2	regulating synaptic membrane exocytosis 2
19.756	46.1396	-1.22371	0.00127049	295588	Rnd3	Rho family GTPase 3
1.76494	0.808593	1.12613	0.0292433	500636	Rnf144a	ring finger protein 144A
7.20338	11.1338	-0.628193	0.0205735	364983	Rnf150	ring finger protein 150
3.81026	6.60531	-0.793737	0.00334351	303412	Rnf43	ring finger protein 43
9.93428	5.42911	0.871698	0.00127049	306782	Ror2	receptor tyrosine kinase-like orphan receptor 2
6.2039	4.22367	0.554679	0.0254212	311338	Rpap1	RNA polymerase II associated protein 1
282.504	196.228	0.525737	0.0176211	499782	Rpl12	ribosomal protein L12
457.749	699.377	-0.611512	0.00127049	291434	Rpl17	ribosomal protein L17
14.3935	23.517	-0.708286	0.00127049	315705	Rpp25	ribonuclease P/MRP 25 subunit
436.463	318.71	0.453619	0.0499509	161477	Rps13	ribosomal protein S13
8.17903	5.60145	0.54613	0.0228434	314384	Rps6ka5	ribosomal protein S6 kinase, polypeptide 5
513.25	189.418	1.43809	0.00127049	24973	RT1-A1	RT1 class Ia, locus A1
84.7927	300.222	-1.82402	0.00127049	24974	RT1-A2	RT1 class Ia, locus A2
58.4312	41.5945	0.490345	0.0420773	309621	RT1-Ba	RT1 class II, locus Ba
2.9498	1.18166	1.3198	0.00926553	309603	RT1-CE1	RT1 class I, locus1
3.38727	1.70049	0.994171	0.0332748	414789	RT1-CE15	RT1 class I, locus CE15
1.57685	10.169	-2.68906	0.00127049	415073	RT1-CE6	RT1 class I, locus CE6
13.6347	8.5475	0.673705	0.00423926	415078	RT1-CE9-ps1	RT1 class I, locus CE9, pseudogene 1
201.106	115.659	0.798088	0.00127049	294269	RT1-Da	RT1 class II, locus Da
86.947	46.2501	0.910679	0.00127049	294270	RT1-Db1	RT1 class II, locus Db1
9.44497	4.99154	0.920061	0.00234588	24981	RT1-Db2	RT1 class II, locus Db2
4.03394	1.26403	1.67416	0.00127049	365542	RT1-DOb	RT1 class II, locus DOb
3.20992	1.47651	1.12034	0.0332748	365527	RT1-M6-2	RT1 class I, locus M6, gene 2
22.2156	32.477	-0.547847	0.0180981	294228	RT1-S3	RT1 class Ib, locus S3
4.69965	1.4164	1.73032	0.00127049	361787	RT1-T24-1	RT1 class I, locus T24, gene 1
2.46581	1.20937	1.02781	0.0142543	414784	RT1-T24-4	RT1 class I, locus T24, gene 4
1.14266	2.40631	-1.07442	0.0328276	113912	Rtn4r	reticulon 4 receptor
16.3529	7.43428	1.13728	0.00127049	360733	Rtp4	receptor (chemosensory) transporter protein 4
9.07196	25.3971	-1.48518	0.00127049	360521	Rufy1	RUN and FYVE domain containing 1
2.70325	0	expression was detected only in ISIAH rats	0.00127049	619560	Rup2	urinary protein 2
28.3286	93.3273	-1.72004	0.00127049	25742	S100b	S100 calcium binding protein B
11.3567	6.6782	0.766016	0.00127049	306792	S1pr3	sphingosine-1-phosphate receptor 3
2.29975	0	expression was detected only in ISIAH rats	0.00127049	415066	Sacm2l-ps3	Sacm2l-ps3 pseudogene
2.38781	0.366034	2.70564	0.00609092	415072	Sacm2l-ps4	Sacm2l-ps4 pseudogene
97.5318	28.6127	1.76922	0.00127049	114100	Sc5dl	sterol-C5-desaturase (ERG3 delta-5-desaturase homolog, S, cerevisiae)-like
2.43704	1.21966	0.998645	0.00127049	305974	Scara5	scavenger receptor class A, member 5 (putative)
28.1673	6.29731	2.16121	0.00127049	246074	Scd1	stearoyl-Coenzyme A desaturase 1
20.5966	30.2872	-0.556307	0.0162057	29686	Scn1b	sodium channel, voltage-gated, type I, beta
1.15489	0.228824	2.33544	0.00127049	315611	Scn4b	sodium channel, voltage-gated, type IV, beta
21.0725	30.0314	-0.511111	0.0345837	364981	Scoc	short coiled-coil protein
6.14562	13.1082	-1.09284	0.00127049	294297	Scube3	signal peptide, CUB domain, EGF-like 3
3.68859	2.07029	0.833234	0.0228434	287885	Sectm1	secreted and transmembrane 1
2.14902	4.89668	-1.18813	0.00127049	360945	Sel1l3	sel-1 suppressor of lin-12-like 3 (C, elegans)
15.136	9.59019	0.658352	0.00609092	363142	Sema3b	sema domain, immunoglobulin domain (Ig), short basic domain, secreted, (semaphorin) 3B
4.42733	9.97983	-1.17258	0.00127049	315711	Sema7a	semaphorin 7A, GPI membrane anchor
0.781721	1.9164	-1.29368	0.00693742	313057	Serinc2	serine incorporator 2
7.42291	4.35791	0.768349	0.00926553	24648	Serpina1	serpin peptidase inhibitor, clade A (alpha-1 antiproteinase, antitrypsin, member 1
1.96273	0.958403	1.03416	0.023306	24795	Serpina3n	serine (or cysteine peptidase inhibitor, clade A, member 3N
92.1377	57.5645	0.678614	0.00234588	361241	Serpinb9	serpin peptidase inhibitor, clade B (ovalbumin), member 9
7.30102	29.9495	-2.03636	0.00127049	24617	Serpine1	serpin peptidase inhibitor, clade E (nexin, plasminogen activator inhibitor type 1), member 1
17.5734	3.86046	2.18655	0.00127049	29366	Serpine2	serpin peptidase inhibitor, clade E, member 2
26.4645	14.5809	0.859975	0.00127049	295703	Serping1	serpin peptidase inhibitor, clade G, member 1
1.61828	2.74046	-0.759961	0.0228434	116459	Serpini1	serpin peptidase inhibitor, clade I, member 1
4.5421	7.16689	-0.657988	0.0107991	360899	Sertad4	SERTA domain containing 4
10.5116	1.62366	2.69466	0.00127049	310552	Sfrp2	secreted frizzled-related protein 2
12.4099	6.56896	0.917756	0.00127049	171498	Sgk3	serum%2Fglucocorticoid regulated kinase 3
2.10381	3.47542	-0.724182	0.048836	310849	Sgms2	sphingomyelin synthase 2
5.93899	3.49188	0.766211	0.0142543	116743	Sh3gl2	SH3-domain GRB2-like 2
2.51211	3.77819	-0.588796	0.0122986	171093	Shank2	SH3 and multiple ankyrin repeat domains 2
0.97544	3.31094	-1.76311	0.00127049	114858	Shc3	SHC (Src homology 2 domain containing) transforming protein 3
20.655	1.64548	3.64991	0.00127049	29499	Shh	sonic hedgehog
1.11396	0.455393	1.29051	0.00127049	305230	Shroom3	shroom family member 3
9.00026	4.74552	0.923402	0.00127049	407764	siat7D	alpha-2,6-sialyltransferase ST6GalNAc IV
1.66552	1.0553	0.658319	0.0341528	311426	Siglec1	sialic acid binding Ig-like lectin 1, sialoadhesin
1.0433	0.291023	1.84195	0.00609092	292843	Siglec5	sialic acid binding Ig-like lectin 5
7.80346	15.2698	-0.968492	0.00127049	59329	Sik1	salt-inducible kinase 1
2.42518	0.977567	1.31082	0.00609092	286975	Skap1	src kinase associated phosphoprotein 1
5.55383	3.4357	0.692877	0.0275925	316519	Slc11a1	solute carrier family 11 (proton-coupled divalent metal ion transporters), member 1
106.446	56.7948	0.906294	0.00127049	309525	Slc16a12	solute carrier family 16, member 12 (monocarboxylic acid transporter 12)
1.09136	3.9666	-1.86178	0.00127049	316578	Slc16a14	solute carrier family 16, member 14 (monocarboxylic acid transporter 14)
4.80924	2.48886	0.950324	0.00127049	303772	Slc16a6	solute carrier family 16, member 6 (monocarboxylic acid transporter 7)
2.78628	1.25079	1.1555	0.00127049	29483	Slc1a3	solute carrier family 1 (glial high affinity glutamate transporter), member 3
10.3524	5.92256	0.805667	0.00127049	292657	Slc1a5	solute carrier family 1 (neutral amino acid transporter), member 5
5.08637	3.1611	0.686208	0.0101173	85267	Slc24a3	solute carrier family 24 (sodium/potassium/calcium exchanger), member 3
14.5718	21.3259	-0.54943	0.0429088	246771	Slc25a25	solute carrier family 25 (mitochondrial carrier, phosphate carrier), member 25
5.20959	7.90257	-0.601151	0.0210791	117267	Slc26a2	solute carrier family 26 (sulfate transporter), member 2
1.05502	2.78158	-1.39864	0.00127049	291582	Slc27a6	solute carrier family 27 (fatty acid transporter), member 6
2.61117	4.40896	-0.755739	0.0200063	65197	Slc2a5	solute carrier family 2 (facilitated glucose%2Ffructose transporter), member 5
33.5147	20.1242	0.735862	0.00127049	366568	Slc30a3	solute carrier family 30 (zinc transporter), member 3
4.55445	3.08115	0.563808	0.037394	363985	Slc41a1	solute carrier family 41, member 1
0.720839	2.56015	-1.82848	0.00127049	311423	Slc4a11	solute carrier family 4, sodium borate transporter, member 11
8.12482	11.8256	-0.541502	0.023306	24781	Slc4a3	solute carrier family 4 (anion exchanger), member 3
1.11734	0.573793	0.961466	0.0297297	84484	Slc4a4	solute carrier family 4, sodium bicarbonate cotransporter, member 4
26.1198	36.1452	-0.46866	0.0452429	25648	Slc7a1	solute carrier family 7 (cationic amino acid transporter, y%2B system), member 1
4.04163	2.13013	0.924	0.00609092	303787	Slc7a4	solute carrier family 7 (cationic amino acid transporter, y%2B system), member 4
23.7235	11.5242	1.04165	0.00127049	50719	Slc7a5	solute carrier family 7 (amino acid transporter light chain, L system), member 5
3.52741	5.7022	-0.692908	0.0210791	83509	Slc7a7	solute carrier family 7 (amino acid transporter light chain, y%2BL system), member 7
5.1759	3.45747	0.582091	0.043381	29715	Slc8a1	solute carrier family 8 (sodium/calcium exchanger), member 1
13.1556	0.695665	4.24115	0.00127049	24784	Slc9a3	solute carrier family 9 (sodium/hydrogen exchanger), member 3
2.39843	3.85323	-0.683979	0.0259809	24546	Slco2a1	solute carrier organic anion transporter family, member 2a1
10.179	1.88834	2.4304	0.00127049	303378	Slfn13	schlafen family member 13
29.7397	18.8594	0.657106	0.00518502	303380	Slfn2	schlafen 2
2.48024	1.34773	0.879949	0.00334351	114247	Slfn3	schlafen 3
56.9762	40.0774	0.507572	0.0237581	303377	Slfn5	schlafen family member 5
1.66525	0.69736	1.25576	0.00127049	360272	Slit2	slit homolog 2 (Drosophila)
10.8222	4.97628	1.12086	0.00127049	292401	Smoc2	SPARC related modular calcium binding 2
36.6556	50.7402	-0.469096	0.0447814	294422	Smpdl3a	sphingomyelin phosphodiesterase, acid-like 3A
19.6805	28.6597	-0.542257	0.0265343	363469	Sms	spermine synthase
29.3691	15.2271	0.947661	0.00127049	303614	Smurf2	SMAD specific E3 ubiquitin protein ligase 2
6.51087	2.76244	1.23691	0.00127049	299940	Sntb1	syntrophin, beta 1
5.23597	2.5664	1.02871	0.00234588	297096	Snx10	sorting nexin 10
0.715548	1.88269	-1.39567	0.00127049	309860	Sobp	sine oculis-binding protein homolog (Drosophila)
817.632	487.262	0.746754	0.00127049	24787	Sod2	superoxide dismutase 2, mitochondrial
4.74602	8.5537	-0.849829	0.00127049	686098	Sorbs1	sorbin and SH3 domain containing 1
51.274	82.8457	-0.692198	0.00127049	114901	Sorbs2	sorbin and SH3 domain containing 2
2.52419	1.21274	1.05756	0.00127049	305438	Sorcs2	sortilin-related VPS10 domain containing receptor 2
9.32612	13.3883	-0.521624	0.0341528	25434	Sparcl1	SPARC-like 1 (hevin)
7.84687	11.6995	-0.576251	0.0142543	362700	Spast	spastin
22.3681	33.1837	-0.569032	0.039339	680782	Spcs3	signal peptidase complex subunit 3 homolog (S, cerevisiae)
8.3467	12.2163	-0.549531	0.0122986	311372	Spg11	spastic paraplegia 11 (autosomal recessive)
5.97281	4.15357	0.524058	0.0472935	64456	Spon1	spondin 1, extracellular matrix protein
164.166	242.803	-0.564633	0.00770892	25353	Spp1	secreted phosphoprotein 1
84.839	8.74089	3.27888	0.00127049	541462	Sprn	shadow of prion protein homolog (zebrafish)
55.7017	21.9533	1.34328	0.00127049	313722	Spsb1	splA/ryanodine receptor domain and SOCS box containing 1
35.0058	50.8908	-0.539813	0.0180981	500651	Sptssa	serine palmitoyltransferase, small subunit A
5.75662	15.3828	-1.41803	0.00127049	691966	Sqrdl	sulfide quinone reductase-like (yeast)
0.828755	1.7628	-1.08885	0.00127049	56029	Srcin1	SRC kinase signaling inhibitor 1
6.77999	3.83953	0.820353	0.00518502	64316	Srpx	sushi-repeat-containing protein, X-linked
25.3721	80.9816	-1.67435	0.00127049	29667	Srsf5	serine/arginine-rich splicing factor 5
1.3793	2.89797	-1.07111	0.00609092	303692	St6galnac2	ST6 (alpha-N-acetyl-neuraminyl-2,3-beta-galactosyl-1,3)-N-acetylgalactosaminide alpha-2,6-sialyltransferase 2
1.09439	4.30867	-1.97712	0.00127049	116696	St8sia4	ST8 alpha-N-acetyl-neuraminide alpha-2,8-sialyltransferase 4
114.726	82.5902	0.474154	0.039339	293150	Stard10	StAR-related lipid transfer (START) domain containing 10
11.0003	15.5412	-0.498556	0.043381	25126	Stat5b	signal transducer and activator of transcription 5B
8.35964	15.7015	-0.909394	0.00127049	305234	Stbd1	starch binding domain 1
6.32286	2.51381	1.3307	0.00127049	312052	Steap2	STEAP family member 2, metalloreductase
14.5956	20.2849	-0.474873	0.0499509	114520	Strn3	striatin, calmodulin binding protein 3
3.17176	1.01883	1.63838	0.00127049	292483	Stx11	syntaxin 11
7.397	13.3048	-0.846934	0.00234588	360792	Styxl1	serine/threonine/tyrosine interacting-like 1
2.9125	1.90259	0.614295	0.0107991	685899	Svep1	sushi, von Willebrand factor type A, EGF and pentraxin domain containing 1
2.4647	1.70373	0.53272	0.0472935	361256	Svil	supervillin
3.16657	4.91817	-0.6352	0.0162057	308021	Syde2-ps1	synapse defective 1, Rho GTPase, homolog 2 (C, elegans), pseudogene 1
0.323059	2.45574	-2.92629	0.00127049	362235	Syndig1	synapse differentiation inducing 1
3.14218	1.80949	0.79618	0.00234588	499702	Synpo2	synaptopodin 2
2.57702	4.29945	-0.738451	0.0379418	60564	Syt9	synaptotagmin IX
13.1598	7.33552	0.843163	0.00127049	25007	Tacr2	tachykinin receptor 2
40.5134	22.6878	0.836486	0.00127049	24811	Tap1	transporter 1, ATP-binding cassette, sub-family B (MDR/TAP)
3.14115	5.23731	-0.737531	0.00693742	29407	Tas1r1	taste receptor, type 1, member 1
6.53473	4.46522	0.549397	0.0359899	680133	Tbc1d8	TBC1 domain family, member 8
9.43553	13.0144	-0.463935	0.0388386	365755	Tbl1xr1	transducin (beta)-like 1 X-linked receptor 1
8.17644	5.15064	0.666722	0.0116156	171046	Tcf3	transcription factor 3
0.291296	1.05937	-1.86264	0.00127049	289129	Tdrd5	tudor domain containing 5
14.789	24.414	-0.723189	0.00127049	310652	Tdrkh	tudor and KH domain containing
21.4804	15.2676	0.492547	0.0307493	89804	Tek	TEK tyrosine kinase, endothelial
4.64403	7.9534	-0.776193	0.00334351	300947	Tfdp2	transcription factor Dp-2 (E2F dimerization partner 2)
2.31051	5.54377	-1.26266	0.00127049	64678	Tfrc	transferrin receptor
7.58225	12.386	-0.708009	0.00127049	24827	Tgfa	transforming growth factor alpha
4.51851	2.09497	1.10892	0.00127049	84574	Tgfb1i1	transforming growth factor beta 1 induced transcript 1
29.8988	17.8019	0.74806	0.00127049	56083	Tgm2	transglutaminase 2, C polypeptide
0.643226	1.4286	-1.1512	0.0122986	366189	Tgm3	transglutaminase 3, E polypeptide
7.1575	4.60429	0.636479	0.0129948	445442	Thbs1	thrombospondin 1
6.19517	1.31405	2.23712	0.00127049	29220	Thbs4	thrombospondin 4
32.0936	19.5223	0.717159	0.00127049	290519	Thoc3	THO complex 3
55.6427	11.0753	2.32885	0.00127049	25357	Thrsp	thyroid hormone responsive
2.39559	0.697351	1.78043	0.00127049	289007	Thsd7b	thrombospondin, type I, domain containing 7B
21.5911	13.5866	0.668252	0.00423926	89806	Tie1	tyrosine kinase with immunoglobulin-like and EGF-like domains 1
75.9095	55.2298	0.458835	0.0469328	94174	Tinagl1	tubulointerstitial nephritis antigen-like 1
4.59337	8.34753	-0.861797	0.00334351	293688	Tm7sf2	transmembrane 7 superfamily member 2
2.51338	1.5623	0.685954	0.0345837	305095	Tmcc2	transmembrane and coiled-coil domain family 2
22.8281	35.5704	-0.639865	0.0237581	289196	Tmco1	transmembrane and coiled-coil domains 1
35.6994	50.3226	-0.495305	0.0338216	303564	Tmem101	transmembrane protein 101
7.71471	4.93534	0.644461	0.0324088	303670	Tmem104	transmembrane protein 104
14.2628	20.7058	-0.537775	0.0205735	287722	Tmem106a	transmembrane protein 106A
87.9708	64.2796	0.452663	0.0492253	304581	Tmem119	transmembrane protein 119
7.34659	2.96891	1.30714	0.00127049	363206	Tmem14a	transmembrane protein 14A
199.468	280.454	-0.491607	0.0307493	171432	Tmem14c	transmembrane protein 14C
6.61155	3.41352	0.953729	0.0243382	117582	Tmem158	transmembrane protein 158
24.8915	34.6282	-0.476295	0.0384492	367763	Tmem164	transmembrane protein 164
83.2865	118.746	-0.511727	0.023306	362691	Tmem178	transmembrane protein 178
13.1904	21.1258	-0.679517	0.0148346	300516	Tmem218	transmembrane protein 218
18.2853	11.7772	0.634689	0.0142543	313021	Tmem222	transmembrane protein 222
4.11976	6.50676	-0.659379	0.0200063	312946	Tmem68	transmembrane protein 68
6.13355	2.98696	1.03805	0.00423926	64565	Tmprss11d	transmembrane protease, serine 11d
123.8	198.065	-0.677964	0.00127049	290501	Tmtc4	transmembrane and tetratricopeptide repeat containing 4
36.2072	59.7318	-0.722223	0.00127049	362751	Tmx1	thioredoxin-related transmembrane protein 1
0.976932	0.291825	1.74316	0.00127049	116640	Tnc	tenascin C
74.6804	51.779	0.528363	0.0243382	302965	Tnfrsf12a	tumor necrosis factor receptor superfamily, member 12a
0.227055	1.12928	-2.31429	0.00127049	25567	Tnr	tenascin R (restrictin, janusin)
1.2558	0.721736	0.799059	0.0271117	360243	Top2a	topoisomerase (DNA) II alpha
8.2786	12.1157	-0.549423	0.0148346	81815	Tpp2	tripeptidyl peptidase II
73.4452	53.6338	0.453527	0.0469328	287069	Trap1	TNF receptor-associated protein 1
6.75012	4.34845	0.634411	0.0205735	313974	Trib2	tribbles homolog 2 (Drosophila)
64702	144877	-1.16294	0.00127049	170621	Trnp	tRNA
1.75642	0.975403	0.848569	0.0248834	89823	Trpc6	transient receptor potential cation channel, subfamily C, member 6
0.839651	2.98381	-1.82929	0.00127049	308843	Tsku	tsukushi small leucine rich proteoglycan homolog (Xenopus laevis)
18.0339	28.7144	-0.671062	0.00234588	302313	Tspan6	tetraspanin 6
2.69115	4.52323	-0.749127	0.0148346	300696	Ttc12	tetratricopeptide repeat domain 12
4.03555	2.63488	0.615027	0.0275925	361006	Ttc18	tetratricopeptide repeat domain 18
4.91056	2.00881	1.28955	0.00127049	689746	Ttll11	tubulin tyrosine ligase-like family, member 11
0.782465	1.50422	-0.94292	0.00127049	310982	Ttll7	tubulin tyrosine ligase-like family, member 7
2.95386	0.194433	3.92526	0.0341528	24856	Ttr	transthyretin
11.1298	6.39345	0.799757	0.00234588	498736	Tubb2a	tubulin, beta 2A class IIa
131.392	85.9768	0.611862	0.00234588	296554	Tubb4b	tubulin, beta 4B class IVb
19.3796	5.49984	1.81708	0.00127049	307351	Tubb6	tubulin, beta 6 class V
5.47978	2.15361	1.34736	0.00127049	360576	Tusc5	tumor suppressor candidate 5
4.96925	2.49137	0.996087	0.0129948	59327	Twist2	twist homolog 2 (Drosophila)
1.97259	0.829589	1.24962	0.00127049	25232	Tyro3	TYRO3 protein tyrosine kinase
9.94306	14.042	-0.49799	0.0324088	315903	U2surp	U2 snRNP-associated SURP domain containing
5.49692	3.20626	0.777733	0.00234588	301000	Uba7	ubiquitin-like modifier activating enzyme 7
8.48621	12.601	-0.570345	0.0265343	360853	Uchl5	ubiquitin carboxyl-terminal hydrolase L5
2.36879	0	expression was detected only in ISIAH rats	0.00127049	24860	Ucp1	uncoupling protein 1 (mitochondrial, proton carrier)
50.3876	69.2962	-0.459707	0.0483998	83626	Ugcg	UDP-glucose ceramide glucosyltransferase
1.9778	3.97215	-1.00603	0.00127049	64829	Unc13a	unc-13 homolog A (C, elegans)
4.79255	2.86544	0.742035	0.00127049	362049	Unc5c	unc-5 homolog C (C, elegans)
7.30232	3.04231	1.26319	0.00127049	306534	Unc5d	unc-5 homolog D (C, elegans)
1.06516	0.46604	1.19255	0.00127049	314401	Unc79	unc-79 homolog (C, elegans)
3.18854	1.14687	1.4752	0.00127049	312688	Usp18	ubiquitin specific peptidase 18
4.79026	2.93757	0.705479	0.0292433	115771	Usp2	ubiquitin specific peptidase 2
12.2454	6.84964	0.838135	0.00127049	315639	Usp28	ubiquitin specific peptidase 28
22.5218	32.0583	-0.509376	0.0237581	310960	Usp33	ubiquitin specific peptidase 33
3.54665	5.62571	-0.665577	0.0129948	313098	Usp45	ubiquitin specific peptidase 45
16.2385	22.811	-0.490313	0.0341528	289584	Usp46	ubiquitin specific peptidase 46
11.1049	17.0845	-0.62149	0.0122986	25624	Vamp1	vesicle-associated membrane protein 1
9.66741	5.63989	0.777462	0.00127049	25361	Vcam1	vascular cell adhesion molecule 1
9.96926	3.15343	1.66057	0.00127049	498038	Vgll3	vestigial like 3 (Drosophila)
76.5918	51.7311	0.566158	0.0107991	81818	Vim	vimentin
0.430522	1.27556	-1.56697	0.0341528	117064	Vip	vasoactive intestinal peptide
4.7691	7.28611	-0.611432	0.0180981	25696	Vldlr	very low density lipoprotein receptor
13.9557	31.0105	-1.15191	0.00127049	29142	Vnn1	vanin 1
1.3054	1.84117	-0.496135	0.0480488	501882	Vom2r-ps116	vomeronasal 2 receptor, pseudogene 116
6.62426	9.35529	-0.498024	0.0302098	691602	Vom2r-ps55	vomeronasal 2 receptor, pseudogene 55
20.5034	30.8394	-0.588913	0.00693742	362374	Vopp1	vesicular, overexpressed in cancer, prosurvival protein 1
32.4332	47.9708	-0.564682	0.0129948	290851	Vps36	vacuolar protein sorting 36 homolog (S, cerevisiae)
33.5069	23.825	0.491978	0.0464824	24877	Vsnl1	visinin-like 1
1.14135	0.223218	2.35422	0.00127049	501126	Vwa3b	von Willebrand factor A domain containing 3B
23.3512	11.8912	0.973607	0.00127049	309628	Wdr46	WD repeat domain 46
10.9955	6.86166	0.680283	0.0328276	171112	Wfdc1	WAP four-disulfide core domain 1
51.7722	15.228	1.76545	0.00127049	83725	Wfs1	Wolfram syndrome 1 homolog (human)
0.458757	1.13637	-1.30864	0.00127049	259242	Wipf3	WAS/WASL interacting protein family, member 3
1.1902	2.15429	-0.856011	0.00693742	303039	Wwc1	WWand C2 domain containing 1
84.4206	155.334	-0.87971	0.00127049	497811	Xdh	xanthine dehydrogenase
22.3749	32.4273	-0.535323	0.0302098	362699	Yipf4	Yip1 domain family, member 4
213.93	302.873	-0.501573	0.0447814	25577	Ywhaq	tyrosine 3-monooxygenase/tryptophan 5-monooxygenase activation protein, theta polypeptide
0.667948	1.38615	-1.05328	0.00127049	304379	Zan	zonadhesin
9.46298	3.94488	1.26231	0.00127049	353227	Zbtb16	zinc finger and BTB domain containing 16
2.90507	6.48042	-1.15751	0.00127049	679155	Zbtb7c	zinc finger and BTB domain containing 7C
0.709207	1.06069	-0.58073	0.0415559	310250	Zfhx4	zinc finger homeobox 4
8.88911	12.9631	-0.544304	0.0243382	305083	Zfp281	zinc finger protein 281
4.34643	6.29574	-0.534547	0.0210791	50552	Zfp292	zinc finger protein 292
1.94736	3.08269	-0.662672	0.00693742	308361	Zfp329	zinc finger protein 329
2.47851	1.60731	0.62483	0.0415559	292820	Zfp536	zinc finger protein 536
17.656	36.4234	-1.0447	0.00127049	100302405	Zfp958	Arg3,1/Arc mRNA-binding zinc finger protein
3.09247	4.65404	-0.589721	0.0142543	64394	Zmat3	zinc finger, matrin type 3
1.68918	3.28278	-0.958597	0.0388386	313552	Zmynd12	zinc finger, MYND-type containing 12
10.2606	14.4573	-0.494676	0.0355376	362367	Znrf2	zinc and ring finger 2
