# Supplementary material for: Molecular determinants of the adrenal gland functioning related to stress-sensitive hypertension in ISIAH rats
Source: BMC Genomics. 2016 Dec 28;17(Suppl 14):989. doi: 10.1186/s12864-016-3354-2 (PMC5249038; doi:10.1186/s12864-016-3354-2)
Supplement: Additional file 3: — The genes with the detected expression in adrenal gland of only one rat strain. (XLS 17 kb) [file 12864_2016_3354_MOESM3_ESM.xls]

## Sheet: Лист1
Additional file_3. The genes with the detected expression in adrenal gland of only one rat strain
ISIAH and WAG – rat strains used in the study.
gene symbol	gene_ID	ISIAH	WAG	q_value	gene definition	genes, associated with hypertension
LOC100360731	100360731	0	17.4837	0.00127049	SNRPN upstream reading frame protein-like
LOC689145	689145	0	3.7096	0.00127049	hypothetical protein LOC689145
LOC100362965	100362965	0	5.02822	0.0217275	SNRPN upstream reading frame protein-like
LOC499465	499465	0	6.20883	0.00127049	hypothetical protein LOC499465
Klra7	502905	0	1.4521	0.00127049	killer cell lectin-like receptor, subfamily A, member 7
LOC100910535	100910535	0	2.3661	0.00127049	prefoldin subunit 6-like
LOC688584	688584	0	4.57028	0.00127049	similar to BCL2/adenovirus E1B 19kDa-interacting protein 3-like
LOC688504	688504	24.6486	0	0.00127049	60S ribosomal protein L28 pseudogene
Ahsg	25373	2.31599	0	0.00127049	alpha-2-HS-glycoprotein
Crp	117024	2.13672	0	0.00127049	C-reactive protein, pentraxin-related	Crp
LOC691494	691494	3.88436	0	0.00127049	similar to Reticulocalbin-1 precursor
Ucp1	24860	2.36879	0	0.00127049	uncoupling protein 1 (mitochondrial, proton carrier)	Ucp1
Fgb	24366	1.37483	0	0.00127049	fibrinogen beta chain
Sacm2l-ps3	415066	2.29975	0	0.00127049	Sacm2l-ps3 pseudogene
Fabp1	24360	2.99261	0	0.00127049	fatty acid binding protein 1, liver	Fabp1
Rup2	619560	2.70325	0	0.00127049	urinary protein 2
LOC680406	680406	2.45698	0	0.00127049	similar to Urinary protein 2 precursor (RUP-2)
LOC100360095	100360095	3.03577	0	0.00127049	urinary protein 1-like
LOC680367	680367	28.7121	0	0.00127049	similar to Urinary protein 3 precursor (RUP-3)
