# Supplementary material for: Molecular determinants of the adrenal gland functioning related to stress-sensitive hypertension in ISIAH rats
Source: BMC Genomics. 2016 Dec 28;17(Suppl 14):989. doi: 10.1186/s12864-016-3354-2 (PMC5249038; doi:10.1186/s12864-016-3354-2)
Supplement: Additional file 4: — Functional annotation of differentially expressed genes (DEGs) found in 3-month old ISIAH and WAG adrenal glands. (XLS 148 kb) [file 12864_2016_3354_MOESM4_ESM.xls]

## Sheet: Additional file 3_GO_3m_adrenal
Additional file 4. Functional annotation of differentially expressed genes (DEGs) found in 3-month old ISIAH and WAG adrenal glands
GO (Gene Ontology) terms, which might be important for the development of the stress-sensitive hypertension in ISIAH rats are given in bold
Term	GO Term	Count	PValue	FDR	DEGs
GO:0009605	response to external stimulus	113	1.62e-21	2.96e-18	Masp1, Aif1, F13a1, Stat5b, Cxcl12, Shh, Cxcl10, H19, Fntb, Cfp, S1pr3, Cdkn2b, Serpine1, Cfh, Vnn1, Gatm, Pdpn, C4b, Mgp, Serping1, Junb, C1qa, C1qb, Cd36, F5, Cx3cr1, Pdgfra, Hsd11b2, Cartpt, Col1a1, Rbp4, Pfkfb1, Abca1, Ada, Ccl6, Ahsg, Slc11a1, Fgg, Rac2, Fgb, Bche, Tek, Fcer1g, Bhlhe40, Entpd2, Fn1, Spp1, Cfb, Ephx2, Itga2, Nr4a3, Gas6, Muc4, Coro1a, Itga6, Sfrp2, Avpr1a, Clec7a, Crym, Plau,…
GO:0010033	response to organic substance	110	1.16e-15	2.03e-12	Dlc1, Adcy3, Adcy4, Adcy2, Aif1, Slc9a3, Stat5b, LOC360228, Foxo1, Aqp1, Cxcl12, Shh, Cxcl10, H19, Fntb, Gstm2, Eif4ebp1, Gstm4, Cdkn2b, Lcat, Chrna4, Creb3l1, Gng2, Fas, Gatm, Strn3, Mlxipl, Lifr, Mgp, Ptprn, Cdo1, Junb, C1qb, Retn, Cd36, Pdgfra, Wfdc1, Hsd11b2, Col1a1, Rbp4, Hmgb1, Il1r1, Pfkfb1, Acp5, Hspa1a, Ahsg, Slc11a1, Bche, Tek, Spp1, Cfb, Itga2, Acacb, Ucp1, Nr4a3, Abcg1, Muc4, Rerg, Hd…
GO:0009611	response to wounding	65	2.31e-14	4.22e-11	Ppard, Masp1, Aif1, F13a1, Stat5b, Crp, Hp, Shh, Cxcl10, H19, Cfp, Fntb, S1pr3, Slc1a3, Ptges, Hmox1, Serpine1, Cfh, Vnn1, Serpina1, Lbp, Gatm, C4b, Pdpn, Serping1, C1qa, C1qb, Serpina3n, F5, Pdgfra, Pllp, Pros1, Pldn, C3, C6, Fcnb, Il4ra, Dcn, Ahsg, Vcam1, Slc11a1, Fgg, Fgb, Il10rb, Fcgr1a, Nefl, Entpd2, Fn1, Spp1, Cebpa, Cfb, Ephx2, Igf1, Itga2, Anxa5, Gas6, Sod2, Ccl11, Cyba, Tfrc, Jak2, Alox5…
GO:0009725	response to hormone stimulus	67	1.28e-11	2.35e-08	Arsb, Dlc1, Adcy3, Adcy4, Adcy2, Ldlr, Aif1, Slc9a3, Pparg, Stat5b, Foxo1, Hp, Aqp1, Cxcl12, Shh, H19, Eif4ebp1, Gstm4, Hmox1, Lcat, Gng2, Serpina1, Fas, Kcnma1, Gatm, Strn3, Mgp, Ptprn, Cdo1, Junb, Retn, C1qb, Serpina3n, Cd36, Pdgfra, Wfdc1, Hsd11b2, Col1a1, Steap2, Alpl, Rbp4, Hmgb1, Pfkfb1, Gcgr, Ahsg, Sorbs1, Bche, Tek, Nefl, Pik3r1, Spp1, Cebpa, Hcls1, Igf1, Itga2, Ucp1, Nr4a3, Adipoq, Muc4,…
GO:0002526	acute inflammatory response	25	2.88e-11	5.27e-08	Masp1, C3, C6, Crp, Stat5b, Fcnb, Hp, Ahsg, Cfp, Vcam1, Ptges, Fcgr1a, Cfh, Vnn1, Serpina1, Lbp, Fn1, Cebpa, C4b, Cfb, Ephx2, Serping1, C1qa, C1qb, Tfrc
GO:0006950	response to stress	130	5.66e-11	1.04e-07	Masp1, Aif1, F13a1, Stat5b, Cxcl12, Shh, H19, Cxcl10, Fntb, Cfp, S1pr3, Mutyh, Plod2, Serpine1, Cfh, Vnn1, Chrna4, Creb3l1, Fas, Gatm, Pdpn, C4b, Ifi47, Serping1, Ddit4, C1qa, Pnkp, C1qb, F5, Pdgfra, Hsd11b2, Cartpt, Ror2, Tgfb1i1, Col1a1, Hmgb1, Il1r1, Pfkfb1, Hspa1a, Chek2, Ada, Cd74, Ahsg, Slc11a1, Adrb3, Dusp19, Fgg, Fgb, Tek, Fcer1g, Entpd2, Spp1, Fn1, Col18a1, Cfb, Ephx2, Itga2, Gas6, Dnajb…
GO:0006954	inflammatory response	39	6.52e-11	1.19e-07	Masp1, C3, C6, Fcnb, Il4ra, Stat5b, Crp, Hp, Cxcl10, Ahsg, Cfp, Vcam1, Slc11a1, S1pr3, Fgg, Ptges, Fcgr1a, Hmox1, Cfh, Vnn1, Serpina1, Lbp, Spp1, Fn1, Cebpa, Pdpn, C4b, Cfb, Ephx2, Serping1, C1qa, Ccl11, C1qb, Cyba, Serpina3n, Tfrc, Alox5, Mphosph8, F2r
GO:0006955	immune response	56	2.71e-10	4.96e-07	Masp1, RT1-Db1, Crp, Skap1, Cxcl12, RT1-Da, Cxcl10, Cfp, Klhl6, Cfh, Vnn1, Lbp, Fas, Fcgr3a, RT1-T24-1, RT1-T24-4, Gbp5, C4b, Serping1, C1qa, RT1-A2, RT1-A1, C1qb, Cx3cr1, Oas1b, Itgal, Il1r1, C3, C6, Fcnb, Il4ra, Endou, Cxcl9, Acp5, RT1-Ba, RT1-DOb, Cd74, Ada, Ccl6, Slc11a1, Fcgr1a, Tap1, Fcer1g, Bcl6, Inpp5d, RT1-M6-2, RT1-CE15, RT1-CE1, Cfb, RT1-S3, Tinagl1, Psmb9, Ccl11, Cyba, Oasl, Cxcl14, I…
GO:0048584	positive regulation of response to stimulus	39	4.9e-10	8.96e-07	Hmgb1, Cadm1, Masp1, C3, C6, Fcnb, Stat5b, Crp, Cxcl9, Klrk1, Hspa1a, RT1-Ba, Skap1, Cxcl12, RT1-Da, Ada, Cxcl10, Cfp, Slc11a1, Klhl6, Fcgr1a, Cfh, Tgm2, Fcer1g, Lbp, C4b, Cfb, Itga2, Serping1, Slit2, C1qa, RT1-A2, RT1-A1, C1qb, Cdh13, Fabp4, Jak2, Jak3, Clec7a, Apbb1
GO:0002684	positive regulation of immune system process	39	4.9e-10	8.96e-07	Itgal, Pldn, Cadm1, Masp1, C3, C6, Fcnb, Il4ra, Stat5b, Crp, Klrk1, Hspa1a, RT1-Ba, Skap1, RT1-Da, Cd74, Ada, Cxcl10, Cfp, Vcam1, Slc11a1, Klhl6, Fcgr1a, Cfh, Vnn1, Fcer1g, Bcl6, Lbp, Inpp5d, C4b, Cfb, Itga2, Serping1, C1qa, RT1-A2, RT1-A1, C1qb, Coro1a, Jak3, Clec7a
GO:0009719	response to endogenous stimulus	68	7.79e-10	1.43e-06	Arsb, Dlc1, Adcy3, Adcy4, Adcy2, Ldlr, Aif1, Slc9a3, Pparg, Stat5b, Foxo1, Hp, Aqp1, Cxcl12, Shh, H19, Eif4ebp1, Gstm4, Hmox1, Lcat, Gng2, Serpina1, Fas, Kcnma1, Gatm, Strn3, Mgp, Ptprn, Cdo1, Junb, Retn, C1qb, Serpina3n, Cd36, Pdgfra, Wfdc1, Hsd11b2, Col1a1, Steap2, Alpl, Rbp4, Hmgb1, Pfkfb1, Gcgr, Ahsg, Sorbs1, Bche, Tek, Nefl, Pik3r1, Spp1, Cebpa, Hcls1, Igf1, Itga2, Ucp1, Nr4a3, Adipoq, Muc4,…
GO:0002376	immune system process	79	7.84e-10	1.43e-06	Masp1, Aif1, RT1-Db1, Crp, Stat5b, Pparg, Skap1, Cxcl12, RT1-Da, Cbfb, Cxcl10, Cfp, Ednrb, Bak1, Klhl6, Cfh, Chrna4, Vnn1, Lbp, Fas, Fcgr3a, RT1-T24-1, RT1-T24-4, Egr1, Gbp5, C4b, Serping1, RT1-A2, C1qa, C1qb, RT1-A1, Cx3cr1, Oas1b, Wdr46, Itgal, Il1r1, C3, C6, Fcnb, Endou, Il4ra, Pml, Cxcl9, Klrk1, Acp5, Zbtb16, RT1-Ba, RT1-DOb, Ada, Cd74, Ccl6, Mlf1, Vcam1, Slc11a1, Fcgr1a, Tap1, Fcer1g, Bcl6, …
GO:0065007	biological regulation	365	1.24e-09	2.27e-06	Adcy3, Dlc1, Rab3gap2, Adcy4, Adcy2, Cadm1, Masp1, Aif1, Slc9a3, Ltbp4, Stat5b, Lpar3, Syt9, Lpar2, Shh, Cfp, Nov, Bak1, S1pr3, Atp2b4, Lcat, Map3k9, Serpine1, Cfh, Rapgef5, Creb3l1, Chrna4, Vnn1, Gng2, Fas, Chrna1, Twist2, Lphn1, Arc, Gtpbp4, Pdpn, C4b, Strn3, Lifr, Serping1, Gem, Ptprn, Hes1, C1qa, RT1-A2, RT1-A1, Rnd3, C1qb, Krt18, Cd36, Egflam, F5, Tmprss11d, Cx3cr1, Pdgfra, Hsd11b2, Ror2, Rp…
GO:0065008	regulation of biological quality	123	1.58e-09	2.89e-06	Dlc1, Wfs1, Ltbp4, Slc9a3, F13a1, Stat5b, Lpar3, Osgin1, Cxcl12, Shh, Bak1, Ttr, Dab2, Aspa, Atp2b4, Lcat, Serpine1, Chrna4, Fas, Chrna1, Slc4a4, Lphn1, Arc, Gtpbp4, Pdpn, Serping1, Lrat, F5, Rab15, Hsd11b2, Cartpt, Unc13a, Xdh, Rbp4, LOC682967, Tnfrsf12a, Acp5, Ppt1, Hspa1a, Abca1, Rims2, Ada, Ahsg, Slc11a1, Adrb3, Fgg, Rac2, Fgb, Itgav, Bhlhe40, Entpd2, Spp1, Fn1, LOC299312, Lpl, Trpc6, Ephx2, …
GO:0032879	regulation of localization	71	2.23e-09	4.08e-06	Dlc1, Cadm1, Wfs1, Aif1, Slc9a3, Pparg, Stat5b, Crp, Syt9, Lpar3, Cxcl12, Shh, Cxcl10, Bak1, Plcb4, Arhgap5, Hmox1, Chrna4, Unc5c, Tie1, Cyr61, Gtpbp4, Pdpn, Pkia, Prkcb, Cd36, Pdgfra, Cartpt, Casq1, Pros1, Rbp4, Hmgb1, C3, Nnat, Apoc1, Ppt1, Ada, Ahsg, Slc11a1, Sorbs1, Agt, Itgav, Fcgr1a, C1qtnf2, Tek, Fcer1g, Bcl6, Nedd4l, Pik3r1, Myo5b, LOC299312, Hip1, Col18a1, Lpl, Slc8a1, Cacna2d1, Rufy1, I…
GO:0009991	response to extracellular stimulus	44	3.17e-09	5.79e-06	Arsb, Alpl, Rbp4, Aif1, Pparg, Pfkfb1, Hp, Abca1, Shh, Ada, Cxcl10, H19, Vcam1, Map1lc3a, Cdkn2b, Bche, Ptges, Hmox1, Tek, Tie1, Acsl3, Spp1, Cebpa, Slc8a1, Gatm, Igf1, Mgp, Itga2, Adipoq, Muc4, Prkcb, Sod2, Cd36, Itga6, Tfrc, Dusp1, Sfrp2, Avpr1a, Hsd11b2, Cartpt, Col1a1, Alox5, Crym, Vldlr
GO:0050778	positive regulation of immune response	28	5.34e-09	9.76e-06	Masp1, Cadm1, C3, C6, Fcnb, Crp, Stat5b, Klrk1, Hspa1a, RT1-Ba, Skap1, Ada, RT1-Da, Cfp, Slc11a1, Klhl6, Fcgr1a, Cfh, Fcer1g, Lbp, C4b, Cfb, Serping1, C1qa, RT1-A2, C1qb, RT1-A1, Clec7a, Jak3
GO:0007155	cell adhesion	57	6.26e-09	1.15e-05	Dlc1, Ppard, Cadm1, Mybpc1, Zan, Bcan, Postn, Nrcam, Vnn1, Col12a1, Col11a1, Cdh24, Cyr61, Spon1, Tyro3, Pdpn, Hes1, Cd36, F5, Cd99l2, Ror2, Mia, Itgal, Tnfrsf12a, Itgbl1, Cdh6, Cdh8, Vcam1, Igsf11, Cd9, Lgals3bp, Cdh9, Sorbs1, Tnr, Comp, Itgav, Agt, Tek, Thbs1, Mllt4, Thbs4, Fn1, Spp1, Col18a1, Flrt3, Svep1, Itga2, Col5a3, Muc4, Cdh13, Coro1a, Col14a1, Itga6, Cdh17, Fbln5, Dsc2, Clec7a
GO:0048518	positive regulation of biological process	155	6.43e-09	1.18e-05	Dlc1, Masp1, Cadm1, Wfs1, Aif1, Stat5b, Tspan6, Foxo1, Lpar3, Lpar2, Cxcl12, Shh, Cbfb, Cxcl10, Fntb, Cfp, Bak1, Aspa, Klhl6, Cdkn2b, Map3k9, Cfh, Vnn1, Pdgfc, Fas, C4b, Pdpn, Lifr, Serping1, Junb, Hes1, C1qa, RT1-A2, C1qb, RT1-A1, Cd36, Egflam, Pdgfra, Cartpt, Tgfb1i1, Lrrk2, Fus, Hmgb1, Itgal, Rbp4, Tnfrsf12a, Klrk1, Ppt1, Hspa1a, Abca1, Chek2, Cd74, Ada, Ahsg, Slc11a1, Adrb3, Rac2, Itgav, Tek,…
GO:0048545	response to steroid hormone stimulus	42	1.01e-08	1.85e-05	Arsb, Alpl, Hmgb1, Ldlr, Aif1, Slc9a3, Pparg, Pfkfb1, Stat5b, Hp, Aqp1, Shh, H19, Gstm4, Bche, Hmox1, Lcat, Tek, Serpina1, Fas, Nefl, Pik3r1, Spp1, Cebpa, Kcnma1, Strn3, Igf1, Mgp, Ptprn, Cdo1, Adipoq, Junb, Muc4, C1qb, Cd36, Dusp1, Avpr1a, Pdgfra, Wfdc1, Hsd11b2, Fabp4, Col1a1
GO:0006952	defense response	51	1.32e-08	2.42e-05	Masp1, Stat5b, Crp, Hp, RT1-Da, Cxcl10, Cfp, S1pr3, Ptges, Hmox1, Cfh, Vnn1, Serpina1, Lbp, C4b, Pdpn, Ifi47, Serping1, C1qa, C1qb, Serpina3n, Wdr46, Il1r1, C3, C6, Fcnb, Il4ra, Hspa1a, RT1-Ba, Cd74, Ahsg, Vcam1, Slc11a1, Fgg, Fcgr1a, Tap1, Fcer1g, Fn1, Spp1, Cebpa, Lyz2, Cfb, Hck, Ephx2, Cotl1, Ccl11, Cyba, Tfrc, Alox5, Mphosph8, F2r
GO:0030155	regulation of cell adhesion	25	1.56e-08	2.85e-05	Itgal, Tnc, Stat5b, Ada, Smoc2, Tnr, Tgm2, Bcl6, Col8a1, Pik3r1, Spp1, Cyr61, LOC299312, Gtpbp4, Itga2, Serpini1, Adipoq, Muc4, Cdh13, Egflam, Cd36, Prlr, Itga6, St8sia4, Jak2, Col1a1
GO:0002682	regulation of immune system process	49	1.58e-08	2.89e-05	Masp1, Cadm1, Stat5b, Crp, Skap1, Shh, RT1-Da, Cxcl10, Cfp, Klhl6, Hmox1, Cfh, Vnn1, Fas, Lbp, C4b, Serping1, C1qa, RT1-A2, RT1-A1, C1qb, Rbp4, Itgal, Hmgb1, Pldn, C3, C6, Fcnb, Il4ra, Klrk1, Hspa1a, Zbtb16, RT1-Ba, Cd74, Ada, Vcam1, Slc11a1, Fcgr1a, Tap1, Fcer1g, Bcl6, Inpp5d, Pik3r1, Cfb, Itga2, Adipoq, Muc4, Coro1a, Clec7a, Jak3
GO:0051239	regulation of multicellular organismal process	95	1.66e-08	3.04e-05	Cadm1, Tacr2, Aif1, Stat5b, Pparg, LOC360504, Bcan, Cpeb1, Lrrc4c, Cxcl12, Shh, Cxcl10, S1pr3, Ednrb, Aspa, Slc1a3, Cdkn2b, Hmox1, Serpine1, Vnn1, Lbp, Tie1, Fas, Twist2, Cyr61, Kcnma1, Egr1, Arc, Pdpn, C4b, Mgp, Prkcb, Hes1, Cd36, Cx3cr1, Cartpt, Tgfb1i1, Casq1, Pros1, Xdh, Hmgb1, Rbp4, Tnfrsf12a, Cabp1, Il4ra, Pml, Apoc1, Klrk1, Hspa1a, Ppt1, Zbtb16, RT1-Ba, Ada, Cd74, Ahsg, Slc11a1, Adrb3, Inp…
GO:0050776	regulation of immune response	35	1.85e-08	3.39e-05	Rbp4, Cadm1, Masp1, C3, C6, Fcnb, Il4ra, Stat5b, Crp, Klrk1, Hspa1a, RT1-Ba, Skap1, RT1-Da, Ada, Cfp, Slc11a1, Klhl6, Hmox1, Fcgr1a, Tap1, Cfh, Fcer1g, Bcl6, Lbp, Inpp5d, C4b, Cfb, Serping1, Muc4, C1qa, RT1-A2, RT1-A1, C1qb, Jak3, Clec7a
GO:0050789	regulation of biological process	338	1.94e-08	3.56e-05	Adcy3, Dlc1, Adcy4, Adcy2, Cadm1, Masp1, Aif1, Slc9a3, Ltbp4, Stat5b, Lpar3, Syt9, Lpar2, Shh, Cfp, Nov, Bak1, S1pr3, Atp2b4, Map3k9, Serpine1, Cfh, Rapgef5, Creb3l1, Chrna4, Vnn1, Gng2, Fas, Twist2, Lphn1, Arc, Gtpbp4, Pdpn, C4b, Strn3, Lifr, Serping1, Gem, Ptprn, Hes1, C1qa, RT1-A2, RT1-A1, Rnd3, C1qb, Krt18, Cd36, Egflam, Tmprss11d, Cx3cr1, Pdgfra, Ror2, Rps13, Rab15, Wfdc1, Atpif1, Vgll3, Tgf…
GO:0048583	regulation of response to stimulus	54	2.36e-08	4.32e-05	Masp1, Cadm1, Pparg, Stat5b, Crp, Skap1, Cxcl12, RT1-Da, Cxcl10, Cfp, Ednrb, Klhl6, Hmox1, Cfh, Lbp, C4b, Pdpn, Serping1, Slit2, C1qa, RT1-A2, RT1-A1, C1qb, Cartpt, Grb14, Rbp4, Hmgb1, C3, C6, Fcnb, Il4ra, Cxcl9, Klrk1, Hspa1a, RT1-Ba, Ada, Ahsg, Slc11a1, Fcgr1a, Tap1, Tgm2, Fcer1g, Bcl6, Inpp5d, Spp1, Cfb, Itga2, Muc4, Cdh13, Fabp4, Jak2, Jak3, Clec7a, Apbb1, F2r
GO:0031667	response to nutrient levels	40	3.91e-08	7.15e-05	Arsb, Alpl, Rbp4, Pparg, Pfkfb1, Hp, Abca1, Shh, Ada, Cxcl10, H19, Vcam1, Map1lc3a, Cdkn2b, Bche, Ptges, Hmox1, Tek, Tie1, Acsl3, Spp1, Cebpa, Slc8a1, Gatm, Igf1, Itga2, Mgp, Adipoq, Muc4, Prkcb, Sod2, Cd36, Tfrc, Dusp1, Hsd11b2, Cartpt, Col1a1, Alox5, Crym, Vldlr
GO:0002250	adaptive immune response	18	3.98e-08	7.28e-05	C4b, C3, C6, Crp, Serping1, RT1-Ba, Cd74, RT1-Da, C1qa, C1qb, Slc11a1, Klhl6, Irf7, Fcgr1a, Fcer1g, Bcl6, Fas, Inpp5d
GO:0007584	response to nutrient	33	4.3e-08	7.87e-05	Arsb, Alpl, Rbp4, Pparg, Hp, Abca1, Ada, Shh, Cxcl10, Vcam1, Cdkn2b, Bche, Ptges, Hmox1, Tek, Tie1, Acsl3, Spp1, Cebpa, Slc8a1, Gatm, Itga2, Mgp, Adipoq, Muc4, Prkcb, Cd36, Dusp1, Tfrc, Col1a1, Alox5, Crym, Vldlr
GO:0031960	response to corticosteroid stimulus	25	9.16e-08	0.000168	Kcnma1, Cebpa, Alpl, Hmgb1, Aif1, Slc9a3, Pfkfb1, Igf1, Mgp, Hp, Cdo1, Adipoq, Junb, H19, C1qb, Dusp1, Bche, Lcat, Avpr1a, Fabp4, Hsd11b2, Fas, Col1a1, Nefl, Pik3r1
GO:0006897	endocytosis	27	1.49e-07	0.000272	Ldlr, Gulp1, Slc9a3, Nostrin, Abca1, Shh, Slc11a1, Dab2, Cttn, Itgav, Fcgr1a, Fcer1g, Ehd1, Hip1, Arc, Hck, Elmo3, Coro1a, Cd36, Tfrc, Gria1, Clec7a, Steap2, Scara5, Sh3gl2, Unc13a, Vldlr
GO:0002449	lymphocyte mediated immunity	16	4.84e-07	0.000885	C4b, C3, C6, Crp, Serping1, RT1-Ba, Cd74, RT1-Da, C1qa, C1qb, Slc11a1, Irf7, Fcgr1a, Fcer1g, Fas, Inpp5d
GO:0048002	antigen processing and presentation of peptide antigen	13	4.92e-07	0.000899	RT1-Ce15, RT1-Ce1, RT1-Db1, RT1-S3, RT1-Ba, Cd74, RT1-Da, RT1-A2, Slc11a1, RT1-A1, Fcgr1a, Tap1, Fcer1g, RT1-T24-4, Wdr46
GO:0051384	response to glucocorticoid stimulus	23	5.59e-07	0.00102	Cebpa, Alpl, Hmgb1, Aif1, Slc9a3, Pfkfb1, Igf1, Mgp, Hp, Cdo1, Adipoq, Junb, H19, C1qb, Dusp1, Bche, Lcat, Avpr1a, Fabp4, Hsd11b2, Fas, Nefl, Pik3r1
GO:0051270	regulation of cell motion	29	5.83e-07	0.00107	Dlc1, Hmgb1, Aif1, Stat5b, Cxcl12, Ada, Shh, Cxcl10, Arhgap5, Agt, Tek, Bcl6, Unc5c, Tie1, Pik3r1, Cyr61, LOC299312, Col18a1, Gtpbp4, Pdpn, Igf1, Itga2, Ntn1, Cdh13, Coro1a, Ptp4a1, Pdgfra, Jak2, F2r, Igfbp5
GO:0030334	regulation of cell migration	27	6e-07	0.0011	Dlc1, Hmgb1, Aif1, Cxcl12, Ada, Shh, Cxcl10, Arhgap5, Agt, Tek, Tie1, Unc5c, Pik3r1, Cyr61, LOC299312, Col18a1, Gtpbp4, Pdpn, Igf1, Itga2, Ntn1, Cdh13, Coro1a, Ptp4a1, Pdgfra, Jak2, Igfbp5, F2r
GO:0040012	regulation of locomotion	29	7.28e-07	0.00133	Dlc1, Hmgb1, Aif1, Cxcl9, Cxcl12, Ada, Shh, Cxcl10, Arhgap5, Agt, Tek, Tie1, Unc5c, Pik3r1, Cyr61, LOC299312, Col18a1, Gtpbp4, Pdpn, Igf1, Itga2, Ntn1, Slit2, Cdh13, Coro1a, Ptp4a1, Pdgfra, Jak2, F2r, Igfbp5
GO:0016064	immunoglobulin mediated immune response	14	8.5e-07	0.00155	C1qa, C1qb, C4b, C3, C6, Irf7, Fcgr1a, Crp, Fcer1g, Serping1, Inpp5d, RT1-Ba, RT1-Da, Cd74
GO:0051272	positive regulation of cell motion	20	1.12e-06	0.00205	Col18a1, Hmgb1, Pdpn, Aif1, Stat5b, Igf1, Itga2, Cxcl12, Cxcl10, Cdh13, Coro1a, Arhgap5, Agt, Ptp4a1, Pdgfra, Bcl6, Jak2, Pik3r1, F2r, Cyr61
GO:0009987	cellular process	465	1.23e-06	0.00225	Dlc1, RGD1565131, Rpl17, Fhit, Sgms2, Tubb2a, Aif1, Ehhadh, Slc9a3, Ltbp4, LOC360228, Actg1, Serpine2, Map3k9, Serpine1, Vnn1, Gng2, Fas, Rpl12, Cdh24, Lphn1, Ndufa10l1, Tyro3, Arc, Gatm, Pdpn, Ugcg, Lifr, Cyp2e1, Ptprn, Retn, Napepld, Egflam, F5, Nle1, Hsd11b2, Ror2, Rps13, Unc13a, Sh3gl2, Acadsb, RGD1562378, Rtp4, Ggct, Uba7, Acp5, Hspa1a, Ppt1, Acsbg1, Adrb3, Dusp19, Ppp1r3b, Rac2, Dusp15, Ppp…
GO:0042127	regulation of cell proliferation	66	1.27e-06	0.00233	Dlc1, Ppard, Aif1, Pparg, Stat5b, Foxo1, Cxcl12, Shh, Cxcl10, Slfn2, H19, Fntb, Ednrb, Arhgap5, Cdkn2b, Ptges, Hmox1, Serpine1, Tgfa, Pdgfc, Hyal1, Gtpbp4, Lifr, Hes1, Pdgfra, Wfdc1, Atpif1, Rbp4, Itgal, Hmgb1, Pml, Zbtb16, Ada, Vcam1, Cd9, Rac2, Agt, Itgav, Pde1a, Tek, Tgm2, Nkx3-1, Bcl6, Inpp5d, LOC299312, Dpt, Col18a1, Cebpa, Hcls1, Igf1, Itga2, Ntn1, Clec11a, Sod2, Rerg, Cyba, Cdh13, Hdac4, C…
GO:0032101	regulation of response to external stimulus	26	1.3e-06	0.00238	Hmgb1, C3, Stat5b, Pparg, Cxcl9, Cxcl12, Ada, Ahsg, Cxcl10, Ednrb, Fcgr1a, Cfh, Tgm2, Fcer1g, Bcl6, Lbp, Spp1, Pdpn, Itga2, Serping1, Slit2, Cdh13, Cartpt, Fabp4, Jak2, F2r
GO:0048519	negative regulation of biological process	128	1.34e-06	0.00245	Dlc1, Aif1, Wfs1, Stat5b, Foxo1, Osgin1, Shh, H19, Cxcl10, Fntb, Bak1, Eif4ebp1, Dab2, Cdkn2b, Serpine1, Vnn1, Fas, Twist2, Gtpbp4, Strn3, Serping1, Pkia, Ddit4, Hes1, RT1-A2, RT1-A1, Cd36, Krt18, Cx3cr1, Wfdc1, Cartpt, Rps13, Atpif1, Tgfb1i1, Col1a1, Grb14, Hmgb1, Rbp4, Apoc1, Ppt1, Hspa1a, Nostrin, Cd74, Ada, Ahsg, Slc11a1, Adrb3, Bche, Itgav, Fcer1g, Nkx3-1, Bhlhe40, Tcf3, Spp1, Fn1, LOC299312…
GO:0040017	positive regulation of locomotion	20	1.54e-06	0.00281	Col18a1, Hmgb1, Pdpn, Aif1, Cxcl9, Igf1, Itga2, Cxcl12, Slit2, Cxcl10, Cdh13, Coro1a, Arhgap5, Agt, Ptp4a1, Pdgfra, Jak2, Pik3r1, F2r, Cyr61
GO:0034097	response to cytokine stimulus	21	1.64e-06	0.003	Irak2, Il1r1, Aif1, Stat5b, Lifr, Pml, Acp5, LOC360228, Adipoq, Junb, Muc4, Fntb, Hdac4, Slc11a1, Coro1a, Serpina3n, Cdkn2b, Ptges, Pdgfra, Serpina1, Fas
GO:0050896	response to stimulus	262	2.23e-06	0.00407	Adcy3, Dlc1, Adcy4, Adcy2, Cadm1, Masp1, Aif1, Slc9a3, Stat5b, LOC360228, Aqp7, Aqp1, Shh, Actg1, Cfp, S1pr3, Bak1, Plod2, Lcat, Serpine1, Cfh, Creb3l1, Vnn1, Chrna4, Gng2, Fas, RT1-T24-1, RT1-T24-4, Ndufa10l1, Gbp5, Gatm, C4b, Pdpn, Strn3, Lifr, Ifi47, Serping1, Cyp2e1, Ptprn, C1qa, RT1-A2, Retn, RT1-A1, C1qb, Pnkp, Cd36, F5, Cx3cr1, Pdgfra, Ror2, Wfdc1, Hsd11b2, Tgfb1i1, Rbp4, Il1r1, Rtp4, Pfkf…
GO:0016044	membrane organization	36	4.92e-06	0.009	Bid, Pldn, Ldlr, Gulp1, Slc9a3, Nostrin, Ppt1, Abca1, Shh, Nrcam, Cd9, Slc11a1, Bak1, Cttn, Dab2, Fcgr1a, Itgav, Fcer1g, Dnajc6, Tie1, Ehd1, Hip1, Arc, Hck, Elmo3, Preb, Coro1a, Cd36, Tfrc, Gria1, Clec7a, Steap2, Scara5, Sh3gl2, Unc13a, Vldlr
GO:0007162	negative regulation of cell adhesion	11	5.22e-06	0.00956	Cdh13, Gtpbp4, Tnr, St8sia4, Tnc, Bcl6, Jak2, Col1a1, Adipoq, Pik3r1, Muc4, LOC299312
GO:0042060	wound healing	26	5.5e-06	0.0101	Pldn, Ppard, C3, F13a1, Dcn, Shh, Fntb, Slc11a1, Fgg, Il10rb, Fgb, Hmox1, Serpine1, Entpd2, Fn1, Gatm, Igf1, Itga2, Serping1, Anxa5, Gas6, F5, Pdgfra, Pros1, Plau, F2r
GO:0002252	immune effector process	21	5.64e-06	0.0103	Masp1, C4b, Cfb, C3, C6, Fcnb, Crp, Serping1, RT1-Ba, RT1-Da, Cd74, Cfp, C1qa, C1qb, Slc11a1, Irf7, Fcgr1a, Cfh, Fcer1g, Fas, Inpp5d
GO:0030335	positive regulation of cell migration	18	6.08e-06	0.0111	Col18a1, Hmgb1, Pdpn, Aif1, Igf1, Itga2, Cxcl12, Cxcl10, Cdh13, Coro1a, Arhgap5, Agt, Ptp4a1, Pdgfra, Jak2, Pik3r1, F2r, Cyr61
GO:0006629	lipid metabolic process	64	6.16e-06	0.0113	Ppard, Ldlr, Sgms2, HMGCr, Ehhadh, Pparg, Stat5b, Acot2, Shh, Akr1c14, Asah2, Plcb4, Ptges, Smpdl3a, Hmox1, Lcat, Aadacl1, Agpat9, Ip6k2, Gtpbp4, Pdpn, Ugcg, Decr1, Pnpla1, Chpt1, Pnpla8, Cd36, Napepld, Dgat1, Lrat, Dhrs4, Pla2g7, Hsd11b2, Pla2g2d, Sc5dl, Rbp4, Acadsb, Plbd1, Apoc1, Ppt1, Abca1, Cd74, Acsbg1, Serinc2, Fasn, Acsl3, Pik3r1, LOC299312, Scd1, Lpl, Pla2g16, Osbpl3, Osbpl9, Ephx2, Cide…
GO:0019882	antigen processing and presentation	17	6.44e-06	0.0118	RT1-CE15, RT1-CE1, RT1-Db1, RT1-S3, RT1-Ba, RT1-DOb, RT1-Da, Cd74, Psmb9, RT1-A2, Slc11a1, RT1-A1, Fcgr1a, Tap1, Fcer1g, RT1-M6-2, RT1-T24-1, RT1-T24-4, Wdr46
GO:0043434	response to peptide hormone stimulus	30	6.91e-06	0.0126	Dlc1, Rbp4, Stat5b, Pfkfb1, Pparg, Foxo1, Cxcl12, Ahsg, H19, Eif4ebp1, Sorbs1, Tek, Serpina1, Fas, Nefl, Pik3r1, Gatm, Nr4a3, Ptprn, Cdo1, Junb, Muc4, Pck1, Retn, Serpina3n, Cd36, Hsd11b2, Jak2, Col1a1, Vldlr
GO:0050794	regulation of cellular process	306	7.43e-06	0.0136	Adcy3, Dlc1, Adcy4, Adcy2, Cadm1, Aif1, Stat5b, Lpar3, Syt9, Lpar2, Shh, Nov, S1pr3, Bak1, Atp2b4, Map3k9, Serpine1, Rapgef5, Creb3l1, Chrna4, Vnn1, Gng2, Fas, Twist2, Lphn1, Gtpbp4, Arc, Pdpn, Strn3, Lifr, Serping1, Gem, Ptprn, Hes1, Rnd3, Cd36, Egflam, Krt18, Cx3cr1, Pdgfra, Ror2, Rps13, Rab15, Wfdc1, Atpif1, Vgll3, Tgfb1i1, Unc13a, Grb14, Fus, Rbp4, Il1r1, Pfkfb3, Rhpn1, Pfkfb1, Hspa1a, Ppt1, …
GO:0048522	positive regulation of cellular process	130	7.71e-06	0.0141	Dlc1, Cadm1, Aif1, Stat5b, Tspan6, Foxo1, Lpar3, Lpar2, Cxcl12, Shh, Cbfb, Cxcl10, Fntb, Bak1, Aspa, Cdkn2b, Map3k9, Vnn1, Pdgfc, Fas, Pdpn, Lifr, Junb, Hes1, Cd36, Egflam, Pdgfra, Cartpt, Tgfb1i1, Lrrk2, Fus, Hmgb1, Itgal, Rbp4, Tnfrsf12a, Klrk1, Ppt1, Abca1, Chek2, Cd74, Ada, Ahsg, Slc11a1, Adrb3, Rac2, Itgav, Fcer1g, Ppp2r2b, Tcf3, Spp1, Hip1, Col18a1, Lpl, Lgals1, Ak1, Itga2, Nr4a3, Ntn1, Lga…
GO:0002443	leukocyte mediated immunity	16	7.8e-06	0.0143	C4b, C3, C6, Crp, Serping1, RT1-Ba, Cd74, RT1-Da, C1qa, C1qb, Slc11a1, Irf7, Fcgr1a, Fcer1g, Fas, Inpp5d
GO:0048878	chemical homeostasis	51	7.82e-06	0.0143	Ppard, Jph2, Ldlr, Wfs1, Slc9a3, Pparg, Lpar3, Bak1, Ednrb, Aspa, Atp2b4, Slc24a3, Hmox1, Lcat, Serpine1, Tgfa, Chrna4, Slc4a4, Chrna1, Kcnma1, Prkcb, Cartpt, Pllp, Rbp4, Ppt1, Abca1, Cd9, Slc11a1, Mt1a, Itgav, Agt, Tgm2, Lpl, Slc8a1, Trpc6, Igf1, Atp1a2, Adipoq, Abcg1, Sod2, Pck1, Slc4a11, Tfrc, Gria1, Mt2a, Avpr1a, Fabp4, Jak2, Jak3, Scara5, F2r
GO:0050793	regulation of developmental process	65	8.49e-06	0.0155	Dlc1, Ppard, Pparg, Stat5b, Crp, Lrrc4c, Cxcl12, Shh, Cxcl10, Aspa, Cdkn2b, Serpine1, Vnn1, Fas, Tie1, Twist2, Cyr61, Pdpn, Mgp, Junb, Prkcb, Hes1, Cd36, Cx3cr1, Tgfb1i1, Xdh, Rbp4, Hmgb1, Shroom3, Tnfrsf12a, Il4ra, Pml, Zbtb16, RT1-Ba, Ada, Cd74, Ahsg, Inpp5j, Itgav, Tek, Nkx3-1, Bcl6, Inpp5d, Thbs1, Nefl, Nefm, Pik3r1, Fn1, Spp1, Cebpa, Lpl, Ak1, Rtn4r, Igf1, Ntn1, Adipoq, Sod2, Itga9, Hdac4, C…
GO:0032103	positive regulation of response to external stimulus	15	9.17e-06	0.0168	Hmgb1, C3, Stat5b, Cxcl9, Itga2, Cxcl12, Slit2, Cxcl10, Cdh13, Fcgr1a, Tgm2, Fabp4, Fcer1g, Jak2, Lbp
GO:0051716	cellular response to stimulus	64	1.32e-05	0.0241	Dlc1, Adcy3, Adcy4, Adcy2, Aif1, Zmat3, Pparg, Stat5b, Foxo1, Cxcl10, Ednrb, Gstm2, Mutyh, Eif4ebp1, Gstm4, Plcb4, Map1lc3a, Cdkn2b, Hmox1, Chrna4, Gng2, Lbp, Top2a, Cyp2e1, Junb, Pnkp, Cd36, Cx3cr1, Ror2, Cartpt, Gadd45a, Gstp1, Hmgb1, Shroom3, Pml, Hspa1a, Chek2, Gcgr, Ccl6, Ahsg, Dusp19, Sorbs1, Fcer1g, Bcl6, Ercc4, Nefl, Pik3r1, Gsta3, Itga2, Ucp1, Muc4, Sod2, Cdh13, Coro1a, Itga6, Dusp1, Sfr…
GO:0042592	homeostatic process	66	1.37e-05	0.0251	Ppard, Jph2, Ldlr, Wfs1, Slc9a3, Pparg, Stat5b, Lpar3, Ednrb, Bak1, Aspa, Atp2b4, Slc24a3, Hmox1, Lcat, Serpine1, Chrna4, Tgfa, Fas, Chrna1, Slc4a4, Kcnma1, Prkcb, Cartpt, Pllp, Glrx3, Xdh, Rbp4, LOC682967, Acp5, Hspa1a, Ppt1, Abca1, Cd9, Adrb3, Slc11a1, Mt1a, Rac2, Agt, Itgav, Tgm2, Bcl6, Ercc4, Lpl, Slc8a1, Trpc6, Hcls1, Igf1, Itga2, Cidea, Atp1a2, Adipoq, Abcg1, Sod2, Pck1, Coro1a, Slc4a11, Tf…
GO:0030198	extracellular matrix organization	17	1.41e-05	0.0257	Col18a1, Mia, Postn, Dcn, Smoc2, Egflam, Comp, Fbln5, Agt, Tnr, Pdgfra, Col1a1, Col11a1, Apbb1, Cyr61, Dpt, Fn1
GO:0050764	regulation of phagocytosis	9	1.5e-05	0.0274	Slc11a1, C3, Fcgr1a, Itga2, Fcer1g, Clec7a, Pros1, Adipoq, Ahsg
GO:0006909	phagocytosis	11	1.62e-05	0.0296	Slc11a1, Coro1a, Cd36, Gulp1, Itgav, Hck, Fcgr1a, Fcer1g, Clec7a, Abca1, Elmo3
GO:0032870	cellular response to hormone stimulus	22	1.76e-05	0.0321	Dlc1, Adcy3, Adcy4, Adcy2, Aif1, Pparg, Stat5b, Itga2, Foxo1, Ucp1, Gcgr, Junb, Muc4, Ahsg, Eif4ebp1, Cd36, Dusp1, Sorbs1, Jak2, Gng2, Pik3r1, Vldlr
GO:0050727	regulation of inflammatory response	16	1.77e-05	0.0324	C3, Stat5b, Pparg, Itga2, Serping1, Ada, Ahsg, Ednrb, Fcgr1a, Cfh, Tgm2, Fcer1g, Fabp4, Bcl6, Jak2, Lbp
GO:0002253	activation of immune response	17	1.89e-05	0.0345	Masp1, C4b, Cfb, C3, C6, Fcnb, Crp, Klrk1, Serping1, Skap1, Cfp, C1qa, C1qb, Klhl6, Cfh, Fcer1g, Clec7a
GO:0006959	humoral immune response	12	2.18e-05	0.0399	Cfp, C1qa, C1qb, Masp1, Cfb, C4b, C3, C6, Fcnb, Crp, Cfh, Serping1
GO:0030100	regulation of endocytosis	14	2.2e-05	0.0402	C3, Rufy1, Apoc1, Itga2, Ppt1, Adipoq, Ahsg, Cdh13, Slc11a1, Fcgr1a, Fcer1g, Clec7a, Pros1, Hip1
GO:0016043	cellular component organization	143	2.52e-05	0.0461	Dlc1, Cadm1, Tubb2a, Aif1, Slc9a3, Pdlim3, Lpar3, Postn, Cnp, RGD1560248, Cxcl12, Shh, H19, Actg1, Nrcam, Bak1, Dab2, Lcat, Dnajc6, Chrna4, Pdgfc, Fas, Chrna1, Arc, Scube3, Pdpn, Lifr, Mgp, Hes1, Cd36, Egflam, Pdgfra, Atpif1, Col1a1, Unc13a, Sh3gl2, Hmgb1, RGD1562378, Ggct, Ptk7, Ppt1, Hspa1a, Nostrin, Abca1, Cd74, Ahsg, Slc11a1, Fgg, Rac2, Fgb, Itgav, Fcer1g, Hip1, Fn1, Col18a1, Lpl, Cidea, Ntn1…
GO:0033273	response to vitamin	19	2.76e-05	0.0504	Cebpa, Alpl, Rbp4, Pparg, Itga2, Hp, Ada, Shh, Muc4, Prkcb, Cxcl10, Tfrc, Dusp1, Bche, Ptges, Tek, Tie1, Crym, Spp1
GO:0070482	response to oxygen levels	27	2.9e-05	0.053	Kcnma1, Slc8a1, Pdpn, Stat5b, Pml, Acot2, Itga2, Hp, Adipoq, Cxcl12, Shh, Ada, Ddit4, Sod2, Vcam1, Alas1, Tfrc, Plod2, Hmox1, Tek, Pdgfra, Chrna4, Hsd11b2, Serpina1, Fas, Plau, Vldlr
GO:0051241	negative regulation of multicellular organismal process	23	3.27e-05	0.0598	Kcnma1, Rbp4, Pparg, Apoc1, Cidea, Hspa1a, Atp1a2, Anxa5, Adipoq, Ada, Ahsg, Adrb3, Slc11a1, Bche, Hmox1, Avpr1a, Cartpt, Bcl6, Jak2, Lbp, Inpp5d, Pros1, Adra1d
GO:0031347	regulation of defense response	21	3.34e-05	0.0611	Cadm1, C3, Pparg, Stat5b, Klrk1, Itga2, Serping1, Ada, Ahsg, RT1-A2, RT1-A1, Ednrb, Fcgr1a, Tap1, Cfh, Tgm2, Fcer1g, Fabp4, Bcl6, Jak2, Lbp, Clec7a
GO:0050766	positive regulation of phagocytosis	8	3.39e-05	0.062	Slc11a1, C3, Fcgr1a, Itga2, Fcer1g, Clec7a, Pros1, Ahsg
GO:0048523	negative regulation of cellular process	112	3.97e-05	0.0725	Dlc1, Aif1, Wfs1, Stat5b, Foxo1, Osgin1, Shh, H19, Fntb, Bak1, Dab2, Eif4ebp1, Cdkn2b, Serpine1, Vnn1, Fas, Twist2, Gtpbp4, Strn3, Serping1, Pkia, Ddit4, Hes1, Krt18, Cx3cr1, Wfdc1, Rps13, Atpif1, Tgfb1i1, Col1a1, Grb14, Rbp4, Hmgb1, Apoc1, Ppt1, Hspa1a, Nostrin, Ada, Cd74, Ahsg, Bche, Itgav, Fcer1g, Nkx3-1, Bhlhe40, Tcf3, Spp1, Fn1, LOC299312, Lmcd1, Cidea, Ntn1, Psmb9, Muc4, Rerg, Hdac4, Coro1a…
GO:0010810	regulation of cell-substrate adhesion	11	5.37e-05	0.0982	Smoc2, Cdh13, Egflam, Cd36, Bcl6, Col1a1, Col8a1, Pik3r1, Muc4, Spp1, Cyr61
GO:0050873	brown fat cell differentiation	9	5.6e-05	0.102	Scd1, Cebpa, Adrb3, Rgs2, Itga6, Pparg, Fabp4, Ucp1, Adipoq
GO:0055080	cation homeostasis	31	6.28e-05	0.115	Jph2, Wfs1, Slc9a3, Lpar3, Ppt1, Slc11a1, Bak1, Ednrb, Atp2b4, Mt1a, Slc24a3, Hmox1, Itgav, Agt, Tgm2, Tgfa, Slc4a4, Kcnma1, Slc8a1, Trpc6, Atp1a2, Sod2, Prkcb, Slc4a11, Tfrc, Mt2a, Avpr1a, Jak2, Jak3, Scara5, F2r
GO:0010906	regulation of glucose metabolic process	11	6.67e-05	0.122	Hdac4, Hmgb1, Ppp1r3b, Sorbs1, Pfkfb3, C1qtnf2, Pfkfb1, Mlxipl, Avpr1a, Igf1, Adipoq
GO:0022407	regulation of cell-cell adhesion	8	7.13e-05	0.13	Itgal, Gtpbp4, Itga6, Jak2, Adipoq, Ada, Pik3r1, Muc4, LOC299312
GO:0008285	negative regulation of cell proliferation	31	7.23e-05	0.132	Dlc1, Rbp4, Ppard, Pparg, Pml, Zbtb16, Shh, Slfn2, H19, Fntb, Cd9, Cdkn2b, Ptges, Hmox1, Agt, Nkx3-1, Bcl6, Inpp5d, Dpt, LOC299312, Cebpa, Hyal1, Gtpbp4, Sod2, Rerg, Hdac4, Cdh13, Wfdc1, Jak2, Atpif1, F2r, Igfbp5
GO:0051234	establishment of localization	153	7.47e-05	0.137	LOC690507, Chmp4c, Atp1b2, Ltbp4, Slc9a3, Syt9, Aqp7, Slc7a4, Aqp1, Slc7a5, Shh, Slc7a7, Cxcl10, Bak1, Ttr, Dab2, Slc2a5, Kcnk9, Atp2b4, Slc25a25, Lcat, Kcnk5, Dnajc6, Chrna4, Chrna1, Slc4a4, Slc4a3, Lphn1, Ndufa10l1, Arc, Kcnd3, Pdpn, Cnga1, Cd36, Krt18, Catsper2, Rab15, Cartpt, Col1a1, Vamp1, Unc13a, Sh3gl2, Abca8, Rbp4, Scn1b, Rtp4, Adhfe1, Apoc1, Kcna3, Ppt1, Nostrin, Abca1, Rims2, Cd74, LOC3…
GO:0010876	lipid localization	20	7.81e-05	0.143	Rbp4, Ppard, Ldlr, Gulp1, Pparg, Stat5b, Atp11b, Apoc1, Cidea, Abca1, Abcg1, Slco2a1, Nrip1, Cd36, Lcat, Apol9a, Fabp1, Lbp, Gpihbp1, Vldlr
GO:0001666	response to hypoxia	25	7.91e-05	0.145	Kcnma1, Slc8a1, Stat5b, Acot2, Pml, Itga2, Hp, Adipoq, Cxcl12, Shh, Ada, Ddit4, Sod2, Vcam1, Alas1, Tfrc, Plod2, Hmox1, Tek, Chrna4, Hsd11b2, Serpina1, Fas, Plau, Vldlr
GO:0050878	regulation of body fluid levels	17	8.15e-05	0.149	Kcnma1, Pldn, Wfs1, C3, F13a1, Serping1, Anxa5, Shh, Fgg, F5, Fgb, Il10rb, Avpr1a, Hsd11b2, Pros1, Entpd2, F2r
GO:0045807	positive regulation of endocytosis	10	8.43e-05	0.154	Slc11a1, C3, Fcgr1a, Itga2, Fcer1g, Ppt1, Clec7a, Pros1, Hip1, Ahsg
GO:0008219	cell death	42	8.77e-05	0.16	Dlc1, Bid, Ppard, Ggct, Tnfrsf12a, Gulp1, C6, Zmat3, Pml, Ppt1, Shh, Acsbg1, Asah2, Ccl6, Bak1, LOC652955, Map3k9, Hmox1, Krt8, Fas, Unc5c, Inpp5d, Top2a, Hip1, Hyal1, Lyz2, Acta2, Cecr2, Cidea, Elmo3, Ntn1, Ddit4, Sod2, Cidec, Ppm1f, Rassf5, Krt18, Bik, Jak2, Apbb1, Mphosph8, F2r
GO:0001558	regulation of cell growth	23	9.18e-05	0.168	Tnfrsf12a, Pparg, Pml, Igf1, Osgin1, Ppt1, Ntn1, Cxcl12, Ahsg, Rerg, Nov, Cdh13, Dab2, Fbln5, Agt, Avpr1a, Wfdc1, Bcl6, Apbb1, Spp1, Igfbp5, Cyr61, Ip6k2
GO:0051093	negative regulation of developmental process	30	9.38e-05	0.171	Rbp4, Il4ra, Pparg, Stat5b, Crp, Pml, Zbtb16, Shh, Cd74, Cxcl10, Ahsg, Itgav, Bcl6, Tie1, Inpp5d, Thbs1, Twist2, Pik3r1, Spp1, Rtn4r, Igf1, Adipoq, Ntn1, Sod2, Hes1, Hdac4, Cd36, Cx3cr1, Tgfb1i1, Acad11
GO:0010035	response to inorganic substance	31	9.52e-05	0.174	Xdh, Hp, Ada, Actg1, Fntb, Fgg, Slc1a3, Mt1a, Fgb, Ptges, Lcat, Cpox, Hmox1, Serpine1, Serpina1, Fas, Nedd4l, Kcnma1, Slc8a1, Gatm, Mgp, Sod2, Dusp1, Tfrc, Gria1, Mt2a, Avpr1a, Pdgfra, Calm3, Col1a1, Apbb1
GO:0006810	transport	151	9.89e-05	0.181	LOC690507, Chmp4c, Atp1b2, Ltbp4, Slc9a3, Syt9, Aqp7, Slc7a4, Aqp1, Slc7a5, Shh, Slc7a7, Cxcl10, Bak1, Ttr, Dab2, Slc2a5, Kcnk9, Atp2b4, Slc25a25, Lcat, Kcnk5, Dnajc6, Chrna4, Chrna1, Slc4a4, Slc4a3, Lphn1, Ndufa10l1, Arc, Kcnd3, Pdpn, Cnga1, Cd36, Krt18, Catsper2, Rab15, Cartpt, Col1a1, Vamp1, Unc13a, Sh3gl2, Abca8, Rbp4, Scn1b, Rtp4, Adhfe1, Apoc1, Kcna3, Ppt1, Nostrin, Abca1, Rims2, Cd74, LOC3…
GO:0051050	positive regulation of transport	28	0.00011	0.201	Rbp4, Cadm1, C3, Wfs1, Nnat, Lpar3, Ppt1, Cxcl12, Shh, Ahsg, Slc11a1, Bak1, Sorbs1, Fcgr1a, C1qtnf2, Fcer1g, Hip1, Igf1, Itga2, Adipoq, Avpr1a, Cartpt, Jak2, Jak3, Clec7a, Apbb1, Pros1, F2r
GO:0051049	regulation of transport	45	0.000115	0.21	Rbp4, Cadm1, C3, Wfs1, Slc9a3, Nnat, Apoc1, Lpar3, Syt9, Ppt1, Cxcl12, Shh, Ada, Ahsg, Slc11a1, Bak1, Plcb4, Sorbs1, Fcgr1a, Agt, Hmox1, Itgav, C1qtnf2, Chrna4, Fcer1g, Nedd4l, Hip1, Slc8a1, Cacna2d1, Rufy1, Igf1, Itga2, Cidea, Adipoq, Pkia, Prkcb, Cdh13, Avpr1a, Cartpt, Jak2, Jak3, Clec7a, Apbb1, Pros1, F2r
GO:0043062	extracellular structure organization	20	0.000129	0.236	Col18a1, Mia, Cadm1, Postn, Dcn, Smoc2, Egflam, Comp, Fbln5, Agt, Tnr, Pdgfra, Col1a1, Chrna1, Col11a1, Apbb1, F2r, Cyr61, Dpt, Fn1
GO:0045087	innate immune response	15	0.000146	0.267	Il1r1, Masp1, C4b, Cfb, C3, C6, Fcnb, Serping1, Cfp, C1qa, Slc11a1, Cyba, C1qb, Vnn1, Lbp
GO:0007596	blood coagulation	13	0.000165	0.301	Pldn, C3, F13a1, Serping1, Anxa5, Shh, Fgg, F5, Il10rb, Fgb, Pros1, Entpd2, F2r
GO:0045598	regulation of fat cell differentiation	7	0.000167	0.305	Cebpa, Ppard, Pparg, Igf1, Tgfb1i1, Adipoq, Sod2
GO:0032502	developmental process	178	0.000167	0.306	Dlc1, Cadm1, HMGCr, Wfs1, Stat5b, Pdlim3, Foxo1, LOC360228, Postn, Cnp, Lrrc4c, Cxcl12, Slc7a5, Cbfb, Shh, H19, Cxcl10, Actg1, Nrcam, Gstm2, Bak1, Aspa, Dab2, Serpine2, Serpine1, Pdgfc, Fas, Unc5c, Chrna1, Twist2, Arc, Gatm, Pdpn, Lifr, Mgp, Cdo1, Junb, Hes1, Retn, C1qb, Lrat, Catsper2, Nav2, Cx3cr1, Vsnl1, Pdgfra, Nle1, Ror2, Col1a1, Tgfb1i1, Unc13a, Xdh, Hmgb1, Rbp4, RGD1562378, Pfkfb3, Tnfrsf1…
GO:0043067	regulation of programmed cell death	60	0.000174	0.319	Dlc1, Aif1, Wfs1, Zmat3, Stat5b, Foxo1, Shh, Ednrb, Bak1, Map3k9, Hmox1, Tgfa, Vnn1, Fas, Top2a, Twist2, Ip6k2, Kcnma1, Sgk3, Serpinb9, Krt18, Cx3cr1, Cstb, Lrrk2, Bid, C6, Pml, Hspa1a, Ppt1, Zbtb16, Chek2, Cd74, Ada, Agt, Fcgr1a, Pde1a, Tgm2, Fcer1g, Bcl6, Inpp5d, Ppp2r2b, Nefl, Pik3r1, Fn1, Hip1, Col18a1, Igf1, Cidea, Adipoq, Cidec, Sod2, Cdh13, Dnajb9, Dusp1, Csrnp3, Bik, Jak2, Apbb1, Ifi204, …
GO:0009628	response to abiotic stimulus	40	0.00018	0.329	Arsb, Rbp4, Ppard, HMGCr, Aif1, Pparg, Pml, Hp, Hspa1a, Dcn, Chek2, Cxcl12, Cxcl10, Vcam1, Bak1, Adrb3, Plcb4, Slc1a3, Agt, Krt8, Etv1, Thbs1, Col11a1, Ercc4, Col18a1, Kcnma1, Igf1, Itga2, Mgp, Atp1a2, Junb, Sod2, Cd36, Dusp1, Avpr1a, Tgfb1i1, Gk, Col1a1, Apbb1, Scara5
GO:0043467	regulation of generation of precursor metabolites and energy	9	0.000209	0.382	Hdac4, Hmgb1, Ppp1r3b, Sorbs1, Pfkfb3, C1qtnf2, Mlxipl, Avpr1a, Igf1
GO:0042981	regulation of apoptosis	59	0.000213	0.388	Dlc1, Aif1, Wfs1, Zmat3, Stat5b, Foxo1, Shh, Ednrb, Bak1, Map3k9, Hmox1, Vnn1, Tgfa, Fas, Top2a, Twist2, Ip6k2, Kcnma1, Sgk3, Serpinb9, Krt18, Cx3cr1, Cstb, Bid, C6, Pml, Hspa1a, Ppt1, Zbtb16, Chek2, Cd74, Ada, Fcgr1a, Agt, Pde1a, Tgm2, Fcer1g, Bcl6, Inpp5d, Ppp2r2b, Nefl, Pik3r1, Fn1, Hip1, Col18a1, Igf1, Cidea, Adipoq, Cidec, Sod2, Cdh13, Dnajb9, Dusp1, Csrnp3, Bik, Jak2, Apbb1, Ifi204, F2r
GO:0051179	localization	171	0.000216	0.393	LOC690507, Chmp4c, Atp1b2, Ltbp4, Slc9a3, Stat5b, Syt9, Aqp7, Slc7a4, Aqp1, Cxcl12, Slc7a5, Shh, Slc7a7, Cxcl10, Nrcam, Bak1, Ttr, Dab2, Slc2a5, Kcnk9, Atp2b4, Slc25a25, Lcat, Kcnk5, Dnajc6, Chrna4, Chrna1, Slc4a4, Slc4a3, Lphn1, Ndufa10l1, Arc, Kcnd3, Pdpn, Cnga1, Cd36, Krt18, Catsper2, Cx3cr1, Rab15, Cartpt, Col1a1, Vamp1, Unc13a, Sh3gl2, Abca8, Rbp4, Scn1b, Rtp4, Adhfe1, Tnfrsf12a, Apoc1, Kcna…
GO:0050867	positive regulation of cell activation	17	0.000228	0.416	Itgal, Pldn, Pdpn, Il4ra, Stat5b, RT1-Ba, Ada, Cd74, Vcam1, Coro1a, Fcer1g, Vnn1, Bcl6, Jak2, Inpp5d, Lbp, Jak3
GO:0044255	cellular lipid metabolic process	45	0.00026	0.475	Rbp4, Ppard, Acadsb, Sgms2, HMGCr, Ehhadh, Pparg, Stat5b, Apoc1, Acot2, Cd74, Asah2, Acsbg1, Serinc2, Smpdl3a, Ptges, Hmox1, Lcat, Agpat9, Fasn, Acsl3, Pik3r1, Ip6k2, LOC299312, Scd1, Lpl, Gtpbp4, Pdpn, Ugcg, Ephx2, Decr1, Acacb, Adipoq, Chpt1, Pck1, Pnpla8, Dgat1, Cd36, Napepld, Dhrs4, Lrat, Fabp4, Alox5, Pla2g2d, Sc5dl, Retsat
GO:0030003	cellular cation homeostasis	27	0.000288	0.525	Jph2, Wfs1, Lpar3, Ppt1, Slc11a1, Bak1, Ednrb, Atp2b4, Mt1a, Slc24a3, Itgav, Agt, Tgm2, Tgfa, Kcnma1, Slc8a1, Trpc6, Atp1a2, Prkcb, Slc4a11, Tfrc, Mt2a, Avpr1a, Jak2, Jak3, Scara5, F2r
GO:0043627	response to estrogen stimulus	20	0.000325	0.592	Kcnma1, Arsb, Ldlr, Strn3, Pparg, Stat5b, Aqp1, Ptprn, Shh, Muc4, Gstm4, Cd36, Dusp1, Hmox1, Tek, Pdgfra, Wfdc1, Serpina1, Fas, Pik3r1
GO:0050729	positive regulation of inflammatory response	9	0.000329	0.6	C3, Fcgr1a, Stat5b, Tgm2, Fabp4, Itga2, Fcer1g, Jak2, Lbp
GO:0007275	multicellular organismal development	161	0.00037	0.675	Dlc1, Cadm1, HMGCr, Wfs1, Stat5b, Pdlim3, Foxo1, Postn, Cnp, Lrrc4c, Cxcl12, Slc7a5, Shh, Cbfb, H19, Cxcl10, Nrcam, Bak1, Aspa, Dab2, Serpine2, Serpine1, Pdgfc, Fas, Unc5c, Chrna1, Twist2, Arc, Gatm, Pdpn, Lifr, Mgp, Cdo1, Junb, Hes1, C1qb, Lrat, Catsper2, Nav2, Cx3cr1, Vsnl1, Pdgfra, Nle1, Ror2, Col1a1, Tgfb1i1, Xdh, Hmgb1, Rbp4, RGD1562378, Pfkfb3, Tnfrsf12a, Pfkfb1, Ptk7, Acp5, Ppt1, Cd74, Ada…
GO:0050801	ion homeostasis	39	0.000422	0.77	Ppard, Jph2, Wfs1, Slc9a3, Lpar3, Ppt1, Ednrb, Cd9, Slc11a1, Bak1, Aspa, Atp2b4, Mt1a, Slc24a3, Agt, Hmox1, Itgav, Tgm2, Tgfa, Chrna4, Chrna1, Slc4a4, Kcnma1, Slc8a1, Trpc6, Atp1a2, Adipoq, Prkcb, Sod2, Slc4a11, Tfrc, Gria1, Mt2a, Avpr1a, Pllp, Jak2, Jak3, Scara5, F2r
GO:0008284	positive regulation of cell proliferation	38	0.000424	0.773	Hmgb1, Itgal, Ppard, Aif1, Stat5b, Cxcl12, Shh, Ada, Cxcl10, Vcam1, Fntb, Arhgap5, Rac2, Agt, Itgav, Tgm2, Tgfa, Bcl6, Pdgfc, Col18a1, Hcls1, Lifr, Igf1, Itga2, Ntn1, Clec11a, Hes1, Cyba, Cdh13, Hdac4, Coro1a, Avpr1a, Pdgfra, Fabp4, Jak2, Fabp1, Jak3, F2r
GO:0006631	fatty acid metabolic process	23	0.000429	0.783	Scd1, Lpl, Ppard, Acadsb, Pdpn, Ehhadh, Stat5b, Pparg, Acot2, Ephx2, Acacb, Decr1, Adipoq, Cd74, Acsbg1, Pnpla8, Cd36, Ptges, Fasn, Fabp4, Alox5, Acsl3, Sc5dl
GO:0031589	cell-substrate adhesion	13	0.000438	0.798	Dlc1, Mia, Ppard, Tnfrsf12a, Col5a3, Itgbl1, Muc4, Coro1a, Sorbs1, Itga6, Agt, Tek, Fn1
GO:0055082	cellular chemical homeostasis	37	0.000445	0.812	Ppard, Jph2, Wfs1, Lpar3, Ppt1, Ednrb, Cd9, Slc11a1, Bak1, Aspa, Atp2b4, Mt1a, Slc24a3, Agt, Itgav, Tgm2, Tgfa, Chrna4, Chrna1, Kcnma1, Slc8a1, Trpc6, Atp1a2, Adipoq, Sod2, Prkcb, Slc4a11, Tfrc, Gria1, Mt2a, Avpr1a, Cartpt, Pllp, Jak2, Jak3, Scara5, F2r
GO:0043470	regulation of carbohydrate catabolic process	7	0.000456	0.831	Hdac4, Hmgb1, Ppp1r3b, Pfkfb3, Mlxipl, Avpr1a, Igf1
GO:0002478	antigen processing and presentation of exogenous peptide antigen	7	0.000456	0.831	RT1-Db1, Fcgr1a, Fcer1g, RT1-Ba, Wdr46, RT1-Da, Cd74
GO:0045595	regulation of cell differentiation	46	0.000508	0.925	Xdh, Hmgb1, Ppard, Tnfrsf12a, Il4ra, Pparg, Stat5b, Crp, Lrrc4c, Zbtb16, RT1-Ba, Cxcl12, Shh, Cd74, Ada, Aspa, Cdkn2b, Inpp5j, Itgav, Vnn1, Bcl6, Fas, Inpp5d, Nefl, Nefm, Twist2, Pik3r1, Spp1, Cebpa, Lpl, Ak1, Rtn4r, Igf1, Adipoq, Ntn1, Junb, Sod2, Hes1, Itga9, Hdac4, Cd36, Prlr, Jak2, Tgfb1i1, Acad11, Ifi204
GO:0055066	di-, tri-valent inorganic cation homeostasis	25	0.000592	1.08	Jph2, Wfs1, Lpar3, Slc11a1, Bak1, Ednrb, Atp2b4, Mt1a, Slc24a3, Itgav, Hmox1, Tgm2, Tgfa, Slc8a1, Trpc6, Atp1a2, Sod2, Prkcb, Tfrc, Mt2a, Avpr1a, Jak2, Jak3, Scara5, F2r
GO:0040008	regulation of growth	31	0.000604	1.1	Rbp4, Tnfrsf12a, Zmat3, Pparg, Stat5b, Pml, Osgin1, Ppt1, Cxcl12, Ahsg, Nov, Adrb3, Igsf11, Dab2, Agt, Bcl6, Ip6k2, Cyr61, Spp1, Igf1, Ntn1, Gas6, Prkcb, Rerg, Cdh13, Tmprss11d, Fbln5, Avpr1a, Wfdc1, Apbb1, Igfbp5
GO:0048856	anatomical structure development	150	0.000605	1.1	Dlc1, Cadm1, Wfs1, Stat5b, Pdlim3, Foxo1, Postn, Cnp, Lrrc4c, Cxcl12, Slc7a5, Shh, Cbfb, H19, Cxcl10, Actg1, Nrcam, Bak1, Aspa, Dab2, Serpine2, Serpine1, Pdgfc, Fas, Unc5c, Chrna1, Arc, Gatm, Pdpn, Lifr, Mgp, Cdo1, Junb, Hes1, C1qb, Nav2, Cx3cr1, Vsnl1, Nle1, Pdgfra, Ror2, Tgfb1i1, Col1a1, Xdh, Hmgb1, Rbp4, RGD1562378, Pfkfb3, Tnfrsf12a, Pfkfb1, Ptk7, Acp5, Ppt1, Cd74, Ada, Acsbg1, Ahsg, Itgav, T…
GO:0007610	behavior	40	0.000606	1.1	HMGCr, Tacr2, Wfs1, Ppt1, Cnp, Cxcl12, Ada, Cxcl10, Ccl6, Ednrb, Adrb3, Slc1a3, Rac2, Bche, Agt, Chrna4, Fcer1g, Etv1, Lbp, Shc3, Cyr61, Nqo2, Kcnma1, Egr1, Igf1, Atp1a2, Nr4a3, Slit2, Sod2, Ccl11, Coro1a, S100b, Gria1, Cx3cr1, Avpr1a, Cstb, Cartpt, Usp46, Apbb1, Plau
GO:0048731	system development	143	0.000613	1.11	Dlc1, Cadm1, Wfs1, Stat5b, Pdlim3, Foxo1, Postn, Cnp, Lrrc4c, Cxcl12, Slc7a5, Shh, Cbfb, H19, Cxcl10, Nrcam, Bak1, Aspa, Serpine2, Serpine1, Pdgfc, Fas, Unc5c, Chrna1, Arc, Gatm, Pdpn, Lifr, Mgp, Cdo1, Junb, Hes1, C1qb, Nav2, Cx3cr1, Vsnl1, Pdgfra, Ror2, Tgfb1i1, Col1a1, Xdh, Hmgb1, Rbp4, RGD1562378, Pfkfb3, Tnfrsf12a, Pfkfb1, Ptk7, Acp5, Ppt1, Cd74, Ada, Acsbg1, Ahsg, Itgav, Tek, Nkx3-1, Bhlhe40…
GO:0006915	apoptosis	36	0.00063	1.15	Dlc1, Bid, Ppard, Ggct, Gulp1, C6, Zmat3, Pml, Ppt1, Shh, Acsbg1, Asah2, Ccl6, Bak1, LOC652955, Krt8, Fas, Unc5c, Inpp5d, Top2a, Hip1, Acta2, Cecr2, Cidea, Elmo3, Ntn1, Ddit4, Cidec, Sod2, Ppm1f, Rassf5, Krt18, Bik, Jak2, Apbb1, F2r
GO:0002697	regulation of immune effector process	16	0.000647	1.18	Rbp4, Cadm1, C3, Stat5b, Klrk1, Serping1, Hspa1a, Muc4, RT1-A2, RT1-A1, Hmox1, Fcgr1a, Tap1, Cfh, Fcer1g, Bcl6, Lbp
GO:0019932	second-messenger-mediated signaling	21	0.000668	1.21	Adcy3, Gnaz, Adcy4, Adcy2, Igf1, Lpar3, Ptprn, Rims2, Rcan2, Gcgr, Necab2, Adrb3, S1pr3, Ednrb, Atp2b4, Cd36, Vsnl1, Tgm2, Avpr1a, Pde9a, F2r
GO:0006869	lipid transport	17	0.000678	1.23	Rbp4, Ppard, Ldlr, Gulp1, Pparg, Atp11b, Apoc1, Abca1, Abcg1, Slco2a1, Cd36, Lcat, Apol9a, Fabp1, Lbp, Gpihbp1, Vldlr
GO:0006873	cellular ion homeostasis	36	0.000695	1.26	Ppard, Jph2, Wfs1, Lpar3, Ppt1, Ednrb, Cd9, Slc11a1, Bak1, Aspa, Atp2b4, Mt1a, Slc24a3, Itgav, Agt, Tgm2, Tgfa, Chrna4, Chrna1, Kcnma1, Slc8a1, Trpc6, Atp1a2, Adipoq, Sod2, Prkcb, Slc4a11, Tfrc, Gria1, Mt2a, Avpr1a, Pllp, Jak2, Jak3, Scara5, F2r
GO:0009612	response to mechanical stimulus	13	0.00072	1.31	Mgp, Itga2, Igf1, Dcn, Cxcl12, Junb, Cxcl10, Slc1a3, Cd36, Etv1, Col1a1, Thbs1, Col11a1
GO:0031349	positive regulation of defense response	12	0.000759	1.38	Cadm1, C3, Fcgr1a, Stat5b, Klrk1, Tgm2, Fabp4, Itga2, Fcer1g, Jak2, Clec7a, Lbp
GO:0022603	regulation of anatomical structure morphogenesis	26	0.000762	1.38	Dlc1, Shroom3, Pdpn, Tnfrsf12a, Pml, Rtn4r, Lrrc4c, Ntn1, Adipoq, Cxcl12, Shh, Cxcl10, Prkcb, Coro1a, Cd36, Tek, Serpine1, Cx3cr1, Tgfb1i1, Tie1, Thbs1, Nefl, Nefm, Cyr61, Fn1, Spp1
GO:0002455	humoral immune response mediated by circulating immunoglobulin	7	0.000801	1.45	C1qa, C1qb, C4b, C3, C6, Crp, Serping1
GO:0022408	negative regulation of cell-cell adhesion	5	0.000812	1.47	Gtpbp4, Jak2, Adipoq, Pik3r1, Muc4, LOC299312
GO:0010743	regulation of foam cell differentiation	6	0.000812	1.48	Lpl, Cd36, Itgav, Crp, Pparg, Adipoq
GO:0055065	metal ion homeostasis	22	0.000858	1.56	Kcnma1, Slc8a1, Jph2, Trpc6, Wfs1, Lpar3, Atp1a2, Prkcb, Bak1, Slc11a1, Ednrb, Atp2b4, Mt1a, Slc24a3, Itgav, Agt, Tgm2, Avpr1a, Tgfa, Jak2, Jak3, F2r
GO:0060627	regulation of vesicle-mediated transport	16	0.000863	1.57	C3, Rufy1, Apoc1, Syt9, Itga2, Ppt1, Adipoq, Ahsg, Cdh13, Slc11a1, Fcgr1a, Hmox1, Fcer1g, Clec7a, Pros1, Hip1
GO:0044057	regulation of system process	32	0.000891	1.62	Aif1, Tacr2, Cabp1, LOC360504, Bcan, Hspa1a, Ppt1, Cpeb1, Ada, Ednrb, Slc1a3, Bche, Agt, Bhlhe40, Kcnma1, Egr1, Arc, Slc8a1, C4b, Itga2, Atp1a2, Hdac4, S100b, Gria1, Avpr1a, Cartpt, Usp46, Jak2, Alox5, Casq1, Adra1d, F2r
GO:0002673	regulation of acute inflammatory response	8	0.00101	1.83	Ednrb, C3, Fcgr1a, Pparg, Cfh, Fcer1g, Serping1, Lbp
GO:0002474	antigen processing and presentation of peptide antigen via MHC class I	7	0.00104	1.88	RT1-CE15, RT1-A2, RT1-A1, RT1-CE1, Fcgr1a, Fcer1g, RT1-S3, RT1-T24-4, Wdr46
GO:0002504	antigen processing and presentation of peptide or polysaccharide antigen via MHC class II	6	0.00113	2.05	RT1-Db1, Fcer1g, RT1-Ba, RT1-DOb, RT1-Da, Cd74
GO:0045785	positive regulation of cell adhesion	11	0.00132	2.39	Itgal, Smoc2, Cdh13, Egflam, Cd36, Itga6, Tgm2, Itga2, Col8a1, Spp1, Cyr61
GO:0031099	regeneration	16	0.00136	2.45	Cebpa, Gatm, Pfkfb1, Pparg, Lifr, Igf1, Hp, Nr4a3, Cxcl12, Gas6, Ahsg, Serpine1, Tek, Jak2, Nefl, Plau
GO:0002696	positive regulation of leukocyte activation	15	0.00145	2.63	Itgal, Pldn, Stat5b, Il4ra, RT1-Ba, Ada, Cd74, Vcam1, Coro1a, Fcer1g, Vnn1, Bcl6, Inpp5d, Lbp, Jak3
GO:0008217	regulation of blood pressure	15	0.00145	2.63	Pparg, Ephx2, LOC360504, Atp1a2, Adipoq, Sod2, Adrb3, Cyba, Ednrb, Agt, Hmox1, Avpr1a, Cartpt, Hsd11b2, Adra1d
GO:0006953	acute-phase response	8	0.0015	2.7	Cebpa, Tfrc, Stat5b, Crp, Serpina1, Lbp, Fn1, Ahsg
GO:0045444	fat cell differentiation	11	0.0015	2.71	Scd1, Cebpa, Retn, Adrb3, Rgs2, Itga6, Pparg, LOC360228, Fabp4, Ucp1, Adipoq
GO:0008015	blood circulation	19	0.00151	2.73	Kcnma1, Vip, Acta2, Pparg, Ephx2, LOC360504, Atp1a2, Adipoq, Sod2, Adrb3, Cyba, Ednrb, F5, Agt, Hmox1, Avpr1a, Cartpt, Hsd11b2, Adra1d
GO:0010883	regulation of lipid storage	6	0.00153	2.76	Lpl, Cd36, Itgav, Crp, Pparg, Cidea
GO:0050865	regulation of cell activation	20	0.00155	2.8	Itgal, Pldn, Pdpn, Il4ra, Stat5b, RT1-Ba, Ada, Shh, Cd74, Vcam1, Coro1a, Hmox1, Vnn1, Fcer1g, Bcl6, Jak2, Fas, Jak3, Inpp5d, Lbp
GO:0030005	cellular di-, tri-valent inorganic cation homeostasis	23	0.00156	2.82	Slc8a1, Jph2, Trpc6, Wfs1, Lpar3, Atp1a2, Prkcb, Bak1, Slc11a1, Ednrb, Atp2b4, Mt1a, Tfrc, Slc24a3, Itgav, Mt2a, Avpr1a, Tgm2, Tgfa, Jak2, Jak3, Scara5, F2r
GO:0002703	regulation of leukocyte mediated immunity	12	0.00176	3.17	Cadm1, C3, Stat5b, Klrk1, Hspa1a, Muc4, RT1-A2, RT1-A1, Hmox1, Fcgr1a, Tap1, Fcer1g, Bcl6
GO:0006911	phagocytosis, engulfment	5	0.00195	3.51	Gulp1, Fcgr1a, Fcer1g, Clec7a, Abca1
GO:0045597	positive regulation of cell differentiation	26	0.00204	3.67	Cebpa, Lpl, Hmgb1, Tnfrsf12a, Il4ra, Pparg, Stat5b, Igf1, RT1-Ba, Ntn1, Cxcl12, Shh, Junb, Ada, Cd74, Itga9, Aspa, Cd36, Cdkn2b, Vnn1, Jak2, Inpp5d, Tgfb1i1, Nefl, Pik3r1, Ifi204
GO:0016192	vesicle-mediated transport	39	0.00207	3.71	Ldlr, Gulp1, Slc9a3, Ap3s1, Nostrin, Abca1, Rims2, Gcgr, Shh, Slc11a1, Cttn, Dab2, Fcgr1a, Itgav, Fcer1g, Dnajc6, Ehd1, Stx11, Hap1, Lphn1, Hip1, Rhobtb3, Arc, Hck, Elmo3, Preb, Coro1a, Krt18, Cd36, Tfrc, Gria1, Clec7a, Vamp1, Steap2, Scara5, Sh3gl2, Unc13a, Spast, Vldlr
GO:0045792	negative regulation of cell size	13	0.00214	3.84	Pparg, Pml, Ppt1, Osgin1, Ntn1, Ahsg, Rerg, Dab2, Agt, Bcl6, Apbb1, Ip6k2, Spp1
GO:0002706	regulation of lymphocyte mediated immunity	11	0.00217	3.89	RT1-A2, RT1-A1, Cadm1, C3, Fcgr1a, Stat5b, Tap1, Klrk1, Fcer1g, Bcl6, Hspa1a, Muc4
GO:0051094	positive regulation of developmental process	30	0.0024	4.3	Hmgb1, Tnfrsf12a, Il4ra, Stat5b, Pparg, RT1-Ba, Cxcl12, Cd74, Ada, Shh, Aspa, Cdkn2b, Tek, Vnn1, Inpp5d, Nefl, Pik3r1, Cyr61, Cebpa, Lpl, Ak1, Igf1, Ntn1, Junb, Prkcb, Itga9, Cd36, Jak2, Tgfb1i1, Ifi204
GO:0060348	bone development	16	0.00243	4.36	RGD1562378, Gabbr1, Igf1, Acp5, Mgp, Slc26a2, Cbfb, Shh, Ahsg, Hdac4, Tek, Col1a1, Col11a1, Spp1, Fn1, Igfbp5
GO:0001775	cell activation	25	0.0025	4.47	Itgal, Aif1, Stat5b, Klrk1, Cxcl12, Ada, Cbfb, Cd74, Slc11a1, Bak1, Fgg, Fgb, Agt, Fcer1g, Chrna4, Bcl6, Lbp, Fas, Fcgr3a, Entpd2, Pik3r1, Egr1, Coro1a, Cx3cr1, F2r
GO:0050921	positive regulation of chemotaxis	7	0.00253	4.53	Cdh13, Hmgb1, Cxcl9, Itga2, Cxcl12, Slit2, Cxcl10
GO:0010811	positive regulation of cell-substrate adhesion	7	0.00253	4.53	Smoc2, Cdh13, Egflam, Cd36, Col8a1, Spp1, Cyr61
GO:0007242	intracellular signaling cascade	70	0.00254	4.55	Dlc1, Adcy3, Gnaz, Adcy4, Adcy2, Stat5b, Lpar3, Lpar2, Ednrb, S1pr3, Plcb4, Arhgap5, Atp2b4, Hmox1, Tgfa, Rapgef5, Gng2, Shc3, Gem, Ptprn, Prkcb, Rnd3, Cd36, Vsnl1, Ror2, Cartpt, Rab15, Pde9a, Lrrk2, Lrrk1, Rasd1, Unc13a, Grb14, Pfkfb1, Pml, Chek2, Abca1, Rims2, Gcgr, Necab2, Cd74, Adrb3, Dusp19, Mt1a, Rac2, C1qtnf2, Tek, Tgm2, Rhobtb1, Bcl6, Inpp5d, Pik3r1, Spsb1, Igf1, Rcan2, Rps6ka5, Rasl11b, …
GO:0019220	regulation of phosphate metabolic process	37	0.00269	4.81	Dlc1, Adcy3, Hmgb1, Adcy4, Adcy2, HMGCr, Aif1, Pfkfb1, Lpar3, Lpar2, Camkk1, Cd74, Ednrb, Slc11a1, Bak1, Dusp19, Cdkn2b, Inpp5j, Agt, C1qtnf2, Tgfa, Pdgfc, Ppp2r2b, LOC299312, Phactr1, Gtpbp4, Hcls1, Igf1, Itga2, Adipoq, Pkia, Prlr, Fabp4, Cartpt, Jak2, Gadd45a, Vldlr, F2r
GO:0048646	anatomical structure formation involved in morphogenesis	31	0.00272	4.87	Dlc1, Rbp4, Shroom3, Ptk7, Anpep, Cxcl12, Ada, Shh, Actg1, Cd9, Itgav, Hmox1, Krt8, Tek, Tgm2, Tgfa, Nkx3-1, Cyr61, Col18a1, Acta2, Nr4a3, Slit2, Junb, Fzd6, Itga9, Cdh13, Sfrp2, Nle1, Ror2, Col1a1, Plau
GO:0051707	response to other organism	26	0.0028	5.01	Stat5b, LOC360228, Hp, Dcn, Cxcl10, Slc11a1, Bak1, Ptges, Fcgr1a, Krt8, Fcer1g, Serpina1, Fas, Lbp, Mx1, Lyz2, Cfb, Hck, Igf1, Cotl1, Irf7, Oas1b, Clec7a, Pros1, Vldlr, F2r
GO:0010038	response to metal ion	20	0.00283	5.05	Kcnma1, Xdh, Gatm, Mgp, Hp, Actg1, Fgg, Mt1a, Tfrc, Dusp1, Gria1, Fgb, Ptges, Cpox, Lcat, Mt2a, Calm3, Serpina1, Nedd4l, Apbb1
GO:0045926	negative regulation of growth	14	0.00292	5.21	Pparg, Pml, Ppt1, Osgin1, Ntn1, Ahsg, Rerg, Adrb3, Dab2, Agt, Bcl6, Apbb1, Ip6k2, Spp1
GO:0045619	regulation of lymphocyte differentiation	10	0.00297	5.29	Stat5b, Il4ra, Vnn1, Bcl6, Fas, Inpp5d, RT1-Ba, Shh, Ada, Cd74
GO:0009607	response to biotic stimulus	30	0.00302	5.38	Tusc5, Stat5b, LOC360228, Hp, Hspa1a, Dcn, Cxcl10, Slc11a1, Bak1, Ptges, Fcgr1a, Krt8, Creb3l1, Fcer1g, Serpina1, Fas, Lbp, Mx1, Lyz2, Cfb, Hck, Igf1, Cotl1, Irf7, Hspa4l, Oas1b, Clec7a, Pros1, Vldlr, F2r
GO:0048513	organ development	112	0.00309	5.5	Dlc1, Cadm1, Wfs1, Stat5b, Pdlim3, Foxo1, Postn, Cxcl12, Shh, Cbfb, Cxcl10, H19, Bak1, Serpine1, Pdgfc, Unc5c, Fas, Chrna1, Arc, Gatm, Pdpn, Lifr, Mgp, Cdo1, Junb, Hes1, C1qb, Cx3cr1, Pdgfra, Ror2, Tgfb1i1, Col1a1, Xdh, Rbp4, Hmgb1, Pfkfb3, Pfkfb1, Ptk7, Acp5, Ppt1, Ada, Cd74, Acsbg1, Ahsg, Itgav, Tek, Nkx3-1, Tcf3, Spp1, Col18a1, Itga2, Nr4a3, Ntn1, Gas6, Muc4, Itga9, Coro1a, Itga6, Avpr1a, Acad…
GO:0043068	positive regulation of programmed cell death	31	0.00326	5.79	Dlc1, Bid, C6, Zmat3, Pml, Chek2, Zbtb16, Bak1, Hmox1, Agt, Map3k9, Fcgr1a, Tgm2, Bcl6, Fas, Inpp5d, Ppp2r2b, Top2a, Hip1, Ip6k2, Col18a1, Kcnma1, Adipoq, Cidec, Dusp1, Csrnp3, Bik, Jak2, Lrrk2, Apbb1, Ifi204
GO:0031100	organ regeneration	10	0.00335	5.95	Cebpa, Pparg, Pfkfb1, Tek, Lifr, Hp, Nr4a3, Cxcl12, Gas6, Ahsg
GO:0051240	positive regulation of multicellular organismal process	25	0.00358	6.36	Tacr2, Aif1, Stat5b, Klrk1, Ada, Shh, Ahsg, Slc11a1, Adrb3, Slc1a3, Agt, Fcer1g, Lbp, Thbs1, Spp1, C4b, Itga2, Ucp1, Gria1, Avpr1a, Cartpt, Jak2, Clec7a, Alox5, F2r
GO:0007165	signal transduction	111	0.00362	6.41	Qrfpr, Dlc1, Adcy3, Adcy4, Adcy2, Stat5b, Lpar3, Lpar2, Shh, Cxcl10, S1pr3, Atp2b4, Chrna4, Rapgef5, Gng2, Unc5c, Fas, Lphn1, Pdpn, Sparcl1, Lifr, Gem, Ptprn, Rnd3, Krt18, Cd36, Vsnl1, Cx3cr1, Cartpt, Ror2, Rab15, Lrrk2, Lrrk1, Unc13a, Grb14, Il1r1, Rhpn1, Pfkfb1, Abca1, Chek2, Rims2, Cd74, Adrb3, Dusp19, Fgg, Rac2, Fgb, P2ry2, Tek, Fcer1g, Rhobtb1, Ppp2r2b, Emr1, Rgs5, Avpr1a, Rap1a, Adra1d, Pla…
GO:0019725	cellular homeostasis	39	0.0037	6.55	Glrx3, Ppard, LOC682967, Jph2, Wfs1, Lpar3, Ppt1, Ednrb, Cd9, Slc11a1, Bak1, Aspa, Atp2b4, Mt1a, Slc24a3, Agt, Itgav, Tgm2, Tgfa, Chrna4, Chrna1, Kcnma1, Slc8a1, Trpc6, Atp1a2, Adipoq, Prkcb, Sod2, Slc4a11, Tfrc, Gria1, Mt2a, Avpr1a, Cartpt, Pllp, Jak2, Jak3, Scara5, F2r
GO:0080134	regulation of response to stress	25	0.0038	6.72	Cadm1, C3, Stat5b, Pparg, Klrk1, Ada, Ahsg, Ednrb, Fcgr1a, Tap1, Cfh, Tgm2, Fcer1g, Bcl6, Lbp, Spp1, Pdpn, Itga2, Serping1, RT1-A2, RT1-A1, Fabp4, Jak2, Clec7a, Apbb1, F2r
GO:0006935	chemotaxis	12	0.00442	7.78	Ccl11, Ednrb, Coro1a, Rac2, Cx3cr1, Fcer1g, Lbp, Plau, Slit2, Ccl6, Cyr61, Cxcl10
GO:0051128	regulation of cellular component organization	35	0.00443	7.8	Dlc1, Hmgb1, Shroom3, C3, Tnfrsf12a, Apoc1, Ppt1, Lrrc4c, Cxcl12, Ahsg, Slc11a1, Eif4ebp1, Inpp5j, Fcgr1a, Tgfa, Fcer1g, Ercc4, Nefl, Nefm, Hip1, Fn1, Spp1, Pdpn, Map1a, Rufy1, Rtn4r, Igf1, Itga2, Adipoq, Ntn1, Cdh13, Coro1a, Clec7a, Tgfb1i1, Pros1
GO:0010745	negative regulation of foam cell differentiation	4	0.00449	7.89	Itgav, Crp, Pparg, Adipoq
GO:0045596	negative regulation of cell differentiation	22	0.00457	8.04	Crp, Il4ra, Pparg, Stat5b, Rtn4r, Igf1, Zbtb16, Ntn1, Adipoq, Shh, Cd74, Sod2, Hes1, Hdac4, Itgav, Bcl6, Tgfb1i1, Inpp5d, Acad11, Pik3r1, Twist2, Spp1
GO:0055114	oxidation reduction	49	0.00458	8.05	HMGCr, Ehhadh, Aldh1l2, Akr1c14, Slc1a3, Plod2, Cpox, Hmox1, LOC367196, Acad9, Loxl1, Nqo2, Ndufa10l1, Sqrdl, Fam149a, Cyp2e1, Decr1, Cdo1, Dhrs4, F5, Akr1b10, Hsd11b2, Leprel1, Sc5dl, Xdh, Acadsb, Me3, Me2, Adhfe1, Pah, Fmo6, Fmo1, Fmo3, Fasn, Scd1, Ptgr1, Cox8b, Pyroxd2, Cyp4v3, Msrb2, Sod2, Akr1b7, Cyba, Dhfr, Aox1, Phgdh, Aox3, Alox5, Acad11, Retsat
GO:0007160	cell-matrix adhesion	10	0.00474	8.32	Dlc1, Mia, Itga6, Sorbs1, Agt, Tek, Col5a3, Muc4, Fn1, Itgbl1
GO:0032868	response to insulin stimulus	16	0.00477	8.37	Dlc1, Rbp4, Pfkfb1, Pparg, Foxo1, Ptprn, Muc4, Pck1, Ahsg, Retn, Eif4ebp1, Cd36, Sorbs1, Hsd11b2, Pik3r1, Vldlr
GO:0002683	negative regulation of immune system process	12	0.00485	8.5	Il4ra, Serping1, Shh, Cd74, Ada, Muc4, RT1-A2, RT1-A1, Hmox1, Tap1, Bcl6, Inpp5d, Fas
GO:0048869	cellular developmental process	105	0.00485	8.51	Stat5b, LOC360228, Cnp, Lrrc4c, Slc7a5, Cxcl12, Shh, Cbfb, H19, Nrcam, Actg1, Bak1, Dab2, Aspa, Serpine2, Fas, Chrna1, Twist2, Pdpn, Lifr, Mgp, Junb, Hes1, Retn, Catsper2, Nle1, Pdgfra, Ror2, Tgfb1i1, Col1a1, Rbp4, Hmgb1, RGD1562378, Tnfrsf12a, Ptk7, Ada, Cd74, Adrb3, Itgav, Tek, Ppp2r2b, Tcf3, Fn1, Spp1, Col18a1, Scd1, Ak1, Lgals1, Itga2, Ucp1, Csrp2, Ntn1, Itga9, Hdac4, Coro1a, Itga6, Rgs2, Pri…
GO:0042493	response to drug	30	0.00491	8.62	Pparg, Hp, Aqp7, Abca1, Ada, Slc1a3, Bche, Cpox, Fas, Col18a1, Ndufa10l1, Lpl, Gsta3, Slc8a1, Cox8b, Acta2, Itga2, Acacb, Adipoq, Junb, Muc4, Sod2, Prkcb, Abcg2, Hdac4, Cd36, Fabp4, Hsd11b2, Wfdc1, Gk
GO:0002699	positive regulation of immune effector process	9	0.0052	9.09	RT1-A2, RT1-A1, Cadm1, C3, Fcgr1a, Stat5b, Klrk1, Fcer1g, Hspa1a, Lbp
GO:0034381	lipoprotein particle clearance	5	0.00521	9.11	Cd36, Ldlr, Apoc1, Adipoq, Vldlr
GO:0002495	antigen processing and presentation of peptide antigen via MHC class II	5	0.00521	9.11	RT1-Db1, Fcer1g, RT1-Ba, RT1-Da, Cd74
GO:0014823	response to activity	6	0.00522	9.14	Cd36, Agt, Igf1, Itga2, Sod2, Pck1
GO:0001910	regulation of leukocyte mediated cytotoxicity	7	0.00525	9.18	RT1-A2, RT1-A1, Cadm1, Stat5b, Tap1, Klrk1, Hspa1a, Muc4
GO:0051251	positive regulation of lymphocyte activation	13	0.00531	9.28	Itgal, Pldn, Stat5b, Il4ra, RT1-Ba, Ada, Cd74, Vcam1, Coro1a, Vnn1, Bcl6, Inpp5d, Jak3
GO:0002694	regulation of leukocyte activation	18	0.00543	9.48	Itgal, Pldn, Il4ra, Stat5b, RT1-Ba, Ada, Shh, Cd74, Vcam1, Coro1a, Hmox1, Vnn1, Fcer1g, Bcl6, Fas, Inpp5d, Lbp, Jak3
GO:0002708	positive regulation of lymphocyte mediated immunity	8	0.00545	9.51	RT1-A2, RT1-A1, Cadm1, C3, Fcgr1a, Stat5b, Klrk1, Fcer1g, Hspa1a
GO:0022607	cellular component assembly	55	0.00559	9.75	Dlc1, Cadm1, Aif1, Tubb2a, LOC360504, Lpar3, Cpeb1, Actg1, LOC684681, Map1lc3a, Chrna4, Tubb6, Pdgfc, Fas, Kcnma1, Scube3, Acta2, Mgp, Decr1, Dgat1, Atpif1, Wdr46, Spast, Haus4, RGD1562378, Pml, Abca1, Cd74, Ahsg, Cd9, Fgg, Sorbs1, Rac2, Fgb, Krt8, C1qtnf2, Tgm2, Tgm3, Nefh, Nefl, Nefm, Thbs4, Fn1, Hip1, Anxa5, Adipoq, Sod2, Cdh13, Cyba, Coro1a, Prlr, Itga6, LOC690131, Qprt, Scara5
GO:0043065	positive regulation of apoptosis	30	0.0056	9.76	Dlc1, Bid, C6, Zmat3, Pml, Chek2, Zbtb16, Bak1, Hmox1, Agt, Map3k9, Fcgr1a, Tgm2, Bcl6, Fas, Inpp5d, Ppp2r2b, Top2a, Hip1, Ip6k2, Col18a1, Kcnma1, Adipoq, Cidec, Dusp1, Csrnp3, Bik, Jak2, Apbb1, Ifi204
GO:0002819	regulation of adaptive immune response	10	0.00588	10.2	RT1-A2, Slc11a1, RT1-A1, C3, Fcgr1a, Il4ra, Fcer1g, Bcl6, Hspa1a, Ada, Muc4
GO:0030154	cell differentiation	101	0.00605	10.5	Stat5b, LOC360228, Cnp, Lrrc4c, Slc7a5, Cxcl12, Shh, Cbfb, H19, Nrcam, Actg1, Bak1, Dab2, Aspa, Serpine2, Fas, Chrna1, Twist2, Lifr, Mgp, Junb, Hes1, Retn, Catsper2, Nle1, Pdgfra, Ror2, Tgfb1i1, Col1a1, Rbp4, RGD1562378, Tnfrsf12a, Ptk7, Ada, Cd74, Adrb3, Itgav, Tek, Ppp2r2b, Tcf3, Fn1, Spp1, Col18a1, Scd1, Ak1, Lgals1, Itga2, Ucp1, Csrp2, Ntn1, Itga9, Hdac4, Coro1a, Itga6, Rgs2, Avpr1a, Fabp4, P…
GO:0032787	monocarboxylic acid metabolic process	28	0.00614	10.7	Rbp4, Me3, Ppard, Acadsb, Ehhadh, Stat5b, Pparg, Acot2, Aldh1l2, Cd74, Acsbg1, Ptges, Fasn, Acsl3, Scd1, Lpl, Pdpn, Ephx2, Acacb, Decr1, Adipoq, Pck1, Pnpla8, Dhfr, Cd36, Fabp4, Alox5, Sc5dl
GO:0016485	protein processing	13	0.00626	10.8	Masp1, C4b, Cfb, C3, C6, Crp, Fcnb, Serping1, Shh, Cfp, C1qa, C1qb, Cfh
GO:0043066	negative regulation of apoptosis	30	0.00633	11	Wfs1, Aif1, Stat5b, Foxo1, Ppt1, Hspa1a, Cd74, Ada, Shh, Ednrb, Agt, Vnn1, Tgfa, Fcer1g, Bcl6, Fas, Nefl, Twist2, Pik3r1, Fn1, Sgk3, Igf1, Cidea, Sod2, Cdh13, Serpinb9, Dnajb9, Krt18, Cx3cr1, F2r
GO:0019221	cytokine-mediated signaling pathway	10	0.00653	11.3	Irak2, Il1r1, Krt18, Stat5b, Cx3cr1, Krt8, Lifr, Jak3, Ptprn, Adipoq
GO:0001649	osteoblast differentiation	8	0.00713	12.3	Hdac4, Gabbr1, Igf1, Col1a1, Shh, Cbfb, Igfbp5, Spp1
GO:0045777	positive regulation of blood pressure	7	0.00722	12.4	Agt, Avpr1a, Ephx2, Hsd11b2, Cartpt, Adipoq, Adra1d
GO:0051928	positive regulation of calcium ion transport	7	0.00722	12.4	Bak1, Wfs1, Igf1, Lpar3, Jak3, Cxcl12, F2r
GO:0001818	negative regulation of cytokine production	7	0.00722	12.4	Slc11a1, Hmox1, Pparg, Cidea, Bcl6, Lbp, Adipoq
GO:0018149	peptide cross-linking	6	0.00772	13.2	Egflam, F13a1, Tgm2, Tgm3, Dcn, Fn1
GO:0006805	xenobiotic metabolic process	6	0.00772	13.2	Gstm2, Gsta3, Gstm4, Aox1, Cyp2e1, Gstp1
GO:0002698	negative regulation of immune effector process	6	0.00772	13.2	RT1-A2, RT1-A1, Hmox1, Tap1, Bcl6, Serping1, Muc4
GO:0030258	lipid modification	10	0.00799	13.6	Ppard, Acadsb, Cd36, Ehhadh, Lcat, Pparg, Decr1, Adipoq, Pik3r1, Ip6k2
GO:0042325	regulation of phosphorylation	34	0.00806	13.8	Adcy3, Hmgb1, Adcy4, Adcy2, HMGCr, Aif1, Pfkfb1, Lpar3, Lpar2, Camkk1, Cd74, Ednrb, Slc11a1, Bak1, Dusp19, Cdkn2b, Inpp5j, Agt, C1qtnf2, Tgfa, Pdgfc, LOC299312, Phactr1, Gtpbp4, Hcls1, Igf1, Adipoq, Pkia, Prlr, Fabp4, Cartpt, Jak2, Gadd45a, Vldlr, F2r
GO:0002237	response to molecule of bacterial origin	15	0.00819	14	Cfb, Stat5b, LOC360228, Igf1, Hp, Dcn, Cxcl10, Slc11a1, Ptges, Serpina1, Fas, Lbp, Pros1, Vldlr, F2r
GO:0032763	regulation of mast cell cytokine production	3	0.0082	14	Hmox1, Fcer1g, Bcl6
GO:0006575	cellular amino acid derivative metabolic process	18	0.00825	14.1	Aadat, RGD1564776, Gsta3, Gatm, Stat5b, Gstt2, Gstt3, Agmat, Chpt1, Sod2, Slc1a3, Ly6e, Bche, Lcat, Phgdh, Vnn1, Sms, Gstp1
GO:0055074	calcium ion homeostasis	18	0.00825	14.1	Slc8a1, Jph2, Trpc6, Wfs1, Lpar3, Atp1a2, Prkcb, Bak1, Ednrb, Atp2b4, Slc24a3, Itgav, Tgm2, Avpr1a, Tgfa, Jak2, Jak3, F2r
GO:0001817	regulation of cytokine production	17	0.00849	14.4	Cadm1, Pparg, Stat5b, Klrk1, Cidea, Adipoq, S1pr3, Slc11a1, Hmox1, Fcer1g, Bcl6, Jak2, Lbp, Inpp5d, Clec7a, Thbs1, F2r
GO:0044085	cellular component biogenesis	59	0.00877	14.9	Dlc1, Cadm1, Tubb2a, Aif1, LOC360504, Lpar3, Cpeb1, Actg1, LOC684681, Map1lc3a, Chrna4, Tubb6, Pdgfc, Fas, Kcnma1, Gtpbp4, Scube3, Acta2, Mgp, Decr1, Dgat1, Atpif1, Wdr46, Spast, Haus4, RGD1562378, Pml, Abca1, Cd74, LOC367275, Ahsg, Cd9, Fgg, Rac2, Sorbs1, Fgb, Krt8, C1qtnf2, Tgm2, Tgm3, Nefh, Npm3, Nefl, Nefm, LOC299312, Thbs4, Fn1, Hip1, Anxa5, Adipoq, Sod2, Cyba, Cdh13, Coro1a, Ddx56, Itga6, P…
GO:0009653	anatomical structure morphogenesis	77	0.0088	14.9	Dlc1, Pparg, Hp, Anpep, Cnp, Cxcl12, Shh, H19, Nrcam, Actg1, Bak1, Dab2, Slc1a3, Hmox1, Serpine1, Tgfa, Pdgfc, Tie1, Col11a1, Cyr61, Gatm, Acta2, Pdpn, Lifr, Mgp, Junb, Slit2, Hes1, Nle1, Pdgfra, Ror2, Tgfb1i1, Col1a1, Rbp4, Hmgb1, Shroom3, Pfkfb1, Ptk7, Pml, Acp5, Zbtb16, Ada, Ahsg, Vcam1, Cd9, Ly6e, Agt, Itgav, Krt8, Tek, Tgm2, Nkx3-1, Etv1, Bcl6, Col8a1, Nefl, Tcf3, Thbs4, Fn1, Col18a1, Cebpa,…
GO:0045923	positive regulation of fatty acid metabolic process	6	0.00924	15.6	Agt, Pparg, C1qtnf2, Avpr1a, Fabp1, Adipoq
GO:0016525	negative regulation of angiogenesis	6	0.00924	15.6	Cd36, Cx3cr1, Pml, Tie1, Thbs1, Cxcl10
GO:0031329	regulation of cellular catabolic process	10	0.00968	16.3	Hdac4, Hmgb1, Ppp1r3b, Pfkfb3, Apoc1, Mlxipl, Avpr1a, Igf1, Fabp1, Shh
GO:0010812	negative regulation of cell-substrate adhesion	4	0.00993	16.7	Bcl6, Col1a1, Pik3r1, Muc4
GO:0050872	white fat cell differentiation	4	0.00993	16.7	Scd1, Pparg, LOC360228, Fabp4
GO:0065009	regulation of molecular function	59	0.0109	18.2	Dlc1, Adcy3, Gnaz, Adcy4, Rab3gap2, Adcy2, HMGCr, Pparg, Gabbr1, Lpar3, Lpar2, Cxcl12, Shh, Camkk1, Ednrb, S1pr3, Bak1, Cdkn2b, Hmox1, Tgfa, Pdgfc, Irak2, Gtpbp4, Pkia, Cstb, Cartpt, Atpif1, Gadd45a, C6, Pfkfb1, Apoc1, Pml, Hspa1a, Ppt1, Gcgr, Cd74, Serinc2, Adrb3, Slc11a1, Dusp19, Agt, C1qtnf2, Tgm2, Bcl6, Ppp2r2b, Hip1, LOC299312, Igf1, Itga2, Muc4, Psmb9, Sod2, Hdac4, Prlr, Calm3, Fabp4, Jak2,…
GO:0010646	regulation of cell communication	68	0.0111	18.4	Dlc1, Ppard, HMGCr, Tspan6, Lpar3, Syt9, Bcan, Lpar2, Cpeb1, Slc1a3, Cdkn2b, Hmox1, Agpat9, Tgfa, Rapgef5, Tmem101, Lbp, Ramp1, RGD1565043, Irak2, Egr1, Arc, Strn3, Cilp, Psd3, Ddit4, Cartpt, Tgfb1i1, Grb14, Rbp4, Itgal, Cabp1, Nnat, Ppt1, Ada, Cd74, Ahsg, Adrb3, Plekhg3, Dusp19, Bche, Agt, Itgav, C1qtnf2, Tgm2, Nkx3-1, Bcl6, Inpp5d, Bhlhe40, Lgals1, Hcls1, Igf1, Cidea, Itga2, Adipoq, Lgals9, Muc…
GO:0008152	metabolic process	333	0.0111	18.5	RGD1565131, Adcy3, Adcy4, Rpl17, Fhit, Adcy2, Sgms2, Masp1, Atp1b2, Ehhadh, Stat5b, Lpar3, Lpar2, Shh, Cfp, Atp2b4, Plod2, Lcat, Map3k9, Prim2, Cfh, Creb3l1, Chrna4, Vnn1, Fas, Rpl12, Twist2, Rpp25, Aadat, Ndufa10l1, Tyro3, Gtpbp4, RGD1309821, Atrnl1, Gatm, Pdpn, C4b, Ugcg, Pld4, Serping1, Gstt2, Gstt3, Cyp2e1, Ptprn, Hes1, C1qa, Pnkp, C1qb, Napepld, Cd36, Egflam, F5, Tmprss11d, Pdgfra, Hsd11b2, …
GO:0045621	positive regulation of lymphocyte differentiation	7	0.0111	18.5	Stat5b, Il4ra, Vnn1, Inpp5d, RT1-Ba, Ada, Cd74
GO:0030879	mammary gland development	12	0.0112	18.6	Xdh, Ccl11, Arhgap5, Prlr, Stat5b, Pml, Igf1, Tgfa, Itga2, Cdo1, Ntn1, Muc4
GO:0051260	protein homooligomerization	13	0.0114	19	Kcnma1, Scube3, Decr1, Anxa5, Adipoq, Sod2, C1qtnf2, Tgm2, Atpif1, Fas, Scara5, Spast, Thbs4
GO:0031644	regulation of neurological system process	19	0.0116	19.2	Egr1, Arc, Cabp1, LOC360504, Bcan, Itga2, Ppt1, Cpeb1, Ednrb, Slc1a3, S100b, Gria1, Bche, Agt, Avpr1a, Cartpt, Usp46, Bhlhe40, F2r
GO:0045834	positive regulation of lipid metabolic process	8	0.0116	19.2	Sorbs1, Agt, Pparg, C1qtnf2, Avpr1a, Fabp1, Adipoq, Abcg1
GO:0016042	lipid catabolic process	15	0.012	19.9	Lpl, Pla2g16, Acadsb, Ppard, Ehhadh, Plbd1, Ppt1, Decr1, Adipoq, Napepld, Plcb4, Smpdl3a, Aadacl1, Pla2g7, Pla2g2d
GO:0010647	positive regulation of cell communication	28	0.0122	20.2	Itgal, Ppard, Tspan6, Lpar3, Lpar2, Ada, Adrb3, Slc1a3, Cdkn2b, Hmox1, Itgav, Agt, Tgm2, Tgfa, Tmem101, Lbp, Hcls1, Lgals1, Igf1, Itga2, Adipoq, Lgals9, Cdh13, Gria1, Cartpt, Jak2, Tgfb1i1, F2r
GO:0045580	regulation of T cell differentiation	8	0.013	21.2	Stat5b, Il4ra, Vnn1, Bcl6, RT1-Ba, Shh, Ada, Cd74
GO:0035295	tube development	23	0.0132	21.6	Dlc1, Cebpa, Hmgb1, Rbp4, Shroom3, Pdpn, Pml, Ptk7, Igf1, Mgp, Nr4a3, Cxcl12, Ada, Slit2, Shh, Fzd6, Hes1, Ccl11, Agt, Pdgfra, Tgm2, Nkx3-1, Cyr61
GO:0050926	regulation of positive chemotaxis	5	0.0134	21.9	Cdh13, Hmgb1, Cxcl9, Itga2, Cxcl12
GO:0042221	response to chemical stimulus	165	0.0135	22	Adcy3, Dlc1, Adcy4, Adcy2, Aif1, Wfs1, Slc9a3, Stat5b, Foxo1, LOC360228, Aqp7, Aqp1, Cxcl12, Shh, H19, Cxcl10, Fntb, Actg1, Bak1, Gstm2, Eif4ebp1, Mutyh, Gstm4, Cdkn2b, Plod2, Lcat, Cpox, Serpine1, Chrna4, Creb3l1, Gng2, Fas, Ndufa10l1, Gatm, Pdpn, Strn3, Mlxipl, Lifr, Mgp, Cyp2e1, Ptprn, Cdo1, Junb, Ddit4, Retn, Pnkp, C1qb, Cd36, Cx3cr1, Pdgfra, Wfdc1, Hsd11b2, Col1a1, Xdh, Hmgb1, Rbp4, Il1r1, R…
GO:0006110	regulation of glycolysis	4	0.0136	22.2	Hdac4, Pfkfb3, Mlxipl, Igf1
GO:0019432	triglyceride biosynthetic process	4	0.0136	22.2	Lpl, Dgat1, Agpat9, Pck1
GO:0045765	regulation of angiogenesis	9	0.0138	22.4	Cd36, Cx3cr1, Tek, Serpine1, Pml, Tie1, Thbs1, Cyr61, Cxcl10
GO:0043269	regulation of ion transport	12	0.014	22.7	Bak1, Slc8a1, Cacna2d1, Plcb4, Wfs1, Slc9a3, Igf1, Lpar3, Nedd4l, Jak3, Cxcl12, F2r
GO:0050790	regulation of catalytic activity	51	0.015	24.2	Dlc1, Adcy3, Gnaz, Adcy4, Rab3gap2, Adcy2, HMGCr, Pparg, Gabbr1, Lpar3, Lpar2, Camkk1, Ednrb, S1pr3, Bak1, Cdkn2b, Tgfa, Pdgfc, Gtpbp4, Pkia, Cstb, Cartpt, Atpif1, Gadd45a, C6, Pfkfb1, Apoc1, Pml, Ppt1, Hspa1a, Gcgr, Cd74, Adrb3, Slc11a1, Serinc2, Dusp19, Agt, C1qtnf2, Tgm2, Bcl6, Ppp2r2b, Hip1, LOC299312, Itga2, Psmb9, Sod2, Prlr, Fabp4, Jak2, Fabp1, Vldlr, F2r
GO:0050870	positive regulation of T cell activation	10	0.0151	24.3	Vcam1, Itgal, Coro1a, Stat5b, Il4ra, Vnn1, Jak3, RT1-Ba, Ada, Cd74
GO:0007626	locomotory behavior	20	0.0154	24.7	Kcnma1, Ppt1, Cnp, Atp1a2, Cxcl12, Slit2, Cxcl10, Ccl6, Sod2, Ccl11, Ednrb, Coro1a, Rac2, Cx3cr1, Cstb, Chrna4, Fcer1g, Lbp, Plau, Cyr61
GO:0033036	macromolecule localization	59	0.0155	24.9	Ppard, Ldlr, Chmp4c, Zmat3, Pparg, Stat5b, Ap3s1, Cxcl10, Nrcam, Lcat, Lbp, Ramp1, Gpihbp1, Als2cl, Nrip1, Cd36, Krt18, Rab15, Col1a1, Vamp1, Thoc3, Bid, Rbp4, Pldn, Shroom3, Rtp4, Gulp1, Apoc1, Pml, Ppt1, Zbtb16, Abca1, Rims2, Cd74, LOC367275, Slco2a1, Slc11a1, Nup210, Tap1, Bcap29, Bcl6, Stx11, Vps36, Myo5b, Abcb9, Rufy1, Atp11b, Cidea, Itga2, Abcg1, Preb, Magmas, Pttg1ip, Ywhaq, Apol9a, Jak2, …
GO:0014874	response to stimulus involved in regulation of muscle adaptation	3	0.0158	25.3	Hdac4, Agt, Casq1
GO:0045110	intermediate filament bundle assembly	3	0.0158	25.3	Nefh, Nefl, Nefm
GO:0002821	positive regulation of adaptive immune response	7	0.0162	25.9	RT1-A2, Slc11a1, RT1-A1, C3, Fcgr1a, Fcer1g, Hspa1a, Ada
GO:0033280	response to vitamin D	5	0.0163	26	Alpl, Crym, Spp1, Prkcb, Cxcl10
GO:0048660	regulation of smooth muscle cell proliferation	9	0.0166	26.3	Cyba, Cdh13, Aif1, Stat5b, Pde1a, Tgm2, Igf1, Itga2, Igfbp5
GO:0032844	regulation of homeostatic process	13	0.0171	27.1	Bak1, Ednrb, Stat5b, Avpr1a, Cartpt, Fcer1g, Inpp5d, Ercc4, Casq1, Ada, Ahsg, Spp1, F2r
GO:0051338	regulation of transferase activity	26	0.0172	27.2	Adcy3, Adcy4, Adcy2, HMGCr, Pfkfb1, Pparg, Lpar3, Lpar2, Cd74, Camkk1, Slc11a1, Serinc2, Dusp19, Cdkn2b, C1qtnf2, Tgfa, Pdgfc, LOC299312, Gtpbp4, Pkia, Prlr, Cartpt, Fabp4, Jak2, Gadd45a, Vldlr, F2r
GO:0019752	carboxylic acid metabolic process	41	0.0177	27.9	Rbp4, Me3, Ppard, Acadsb, Me2, Ehhadh, Pparg, Stat5b, Acot2, Pah, Aldh1l2, Cd74, Acsbg1, Slc1a3, Ptplb, Ptges, Fasn, Acsl3, Aadat, Scd1, Lpl, Gatm, Atrnl1, Pdpn, Ephx2, Decr1, Acacb, Cdo1, Adipoq, Pck1, Frrs1, Pnpla8, Dhfr, Cd36, Gfpt2, Phgdh, Fabp4, Qprt, Alox5, Wdr46, Sc5dl
GO:0045088	regulation of innate immune response	8	0.0178	28	RT1-A2, RT1-A1, Cadm1, Stat5b, Tap1, Klrk1, Serping1, Clec7a, Lbp
GO:0007263	nitric oxide mediated signal transduction	4	0.018	28.3	Cd36, Mt1a, Mt2a, Rasd1
GO:0045109	intermediate filament organization	4	0.018	28.3	Nefh, Nefl, Shh, Nefm
GO:0051480	cytosolic calcium ion homeostasis	13	0.0182	28.6	Ednrb, Slc8a1, Jph2, Trpc6, Itgav, Avpr1a, Tgm2, Tgfa, Lpar3, Jak2, Jak3, Atp1a2, F2r
GO:0035239	tube morphogenesis	16	0.0183	28.7	Dlc1, Shroom3, Pdpn, Ptk7, Pml, Igf1, Mgp, Nr4a3, Cxcl12, Shh, Fzd6, Ccl11, Agt, Tgm2, Nkx3-1, Cyr61
GO:0006940	regulation of smooth muscle contraction	7	0.0183	28.6	Kcnma1, Tacr2, C4b, Itga2, Atp1a2, Ada, F2r
GO:0046700	heterocycle catabolic process	11	0.0184	28.7	Aadat, Frrs1, Fhit, Mutyh, Pde2a, Hmox1, Pde1a, Atp1a2, Aldh1l2, Entpd2, Ada
GO:0045321	leukocyte activation	20	0.0193	30	Egr1, Itgal, Aif1, Stat5b, Klrk1, Cxcl12, Ada, Cd74, Cbfb, Bak1, Slc11a1, Coro1a, Cx3cr1, Chrna4, Fcer1g, Bcl6, Fas, Lbp, Fcgr3a, Pik3r1
GO:0010740	positive regulation of protein kinase cascade	17	0.0193	30	Ppard, Lgals1, Hcls1, Tspan6, Igf1, Lpar3, Lpar2, Adipoq, Lgals9, Adrb3, Itgav, Agt, Hmox1, Tgm2, Jak2, Tmem101, F2r
GO:0010907	positive regulation of glucose metabolic process	5	0.0196	30.3	Hmgb1, Sorbs1, C1qtnf2, Avpr1a, Igf1
GO:0051591	response to cAMP	9	0.0198	30.6	Alas1, Dusp1, Pfkfb1, Tek, Col1a1, Cdo1, Ptprn, Junb, Pik3r1
GO:0003044	regulation of systemic arterial blood pressure mediated by a chemical signal	6	0.0199	30.8	Adrb3, Agt, Avpr1a, Hsd11b2, Adra1d, Sod2
GO:0022604	regulation of cell morphogenesis	14	0.02	30.9	Dlc1, Shroom3, Pdpn, Tnfrsf12a, Rtn4r, Lrrc4c, Ntn1, Cxcl12, Coro1a, Tgfb1i1, Nefl, Nefm, Spp1, Fn1
GO:0008361	regulation of cell size	18	0.02	30.9	Tnfrsf12a, Pparg, Pml, Igf1, Osgin1, Ppt1, Ntn1, Cxcl12, Ahsg, Rerg, Dab2, Arhgap5, Agt, Avpr1a, Bcl6, Apbb1, Spp1, Ip6k2
GO:0051704	multi-organism process	33	0.0202	31.1	Endou, Stat5b, LOC360228, Hp, Dcn, Cxcl10, Vcam1, Slc11a1, Bak1, Ptges, Fcgr1a, Krt8, Fcer1g, Serpina1, Fas, Lbp, Mx1, Lyz2, Cfb, Hck, Igf1, Cotl1, Junb, Irf7, Oas1b, Avpr1a, Hsd11b2, Clec7a, Thoc3, Pros1, Plau, Vldlr, F2r
GO:0034440	lipid oxidation	7	0.0205	31.5	Ppard, Acadsb, Cd36, Ehhadh, Pparg, Decr1, Adipoq
GO:0009968	negative regulation of signal transduction	19	0.0206	31.7	Dlc1, Ppard, Strn3, Cilp, Igf1, Cidea, Adipoq, Ada, Ddit4, Ahsg, Rgs2, Agt, Rgs5, Nkx3-1, Bcl6, Inpp5d, Tgfb1i1, Grb14, Igfbp5
GO:0032869	cellular response to insulin stimulus	10	0.0208	31.9	Dlc1, Eif4ebp1, Cd36, Sorbs1, Pparg, Foxo1, Pik3r1, Muc4, Vldlr, Ahsg
GO:0044270	nitrogen compound catabolic process	10	0.0208	31.9	Fhit, Mutyh, Pde2a, Hmox1, Pde1a, Cnp, Atp1a2, Aldh1l2, Entpd2, Ada
GO:0010648	negative regulation of cell communication	21	0.0213	32.6	Dlc1, Ppard, Strn3, Cilp, Igf1, Cidea, Adipoq, Ada, Ddit4, Ahsg, Rgs2, Bche, Agt, Rgs5, Avpr1a, Nkx3-1, Bcl6, Tgfb1i1, Inpp5d, Grb14, Igfbp5
GO:0051249	regulation of lymphocyte activation	15	0.0214	32.7	Itgal, Pldn, Stat5b, Il4ra, RT1-Ba, Ada, Shh, Cd74, Vcam1, Coro1a, Vnn1, Bcl6, Fas, Inpp5d, Jak3
GO:0050795	regulation of behavior	8	0.0216	32.9	Cdh13, Hmgb1, Cxcl9, Itga2, Cxcl12, Ada, Slit2, Cxcl10
GO:0032535	regulation of cellular component size	21	0.0222	33.7	Tnfrsf12a, Pparg, Pml, Igf1, Osgin1, Ppt1, Ntn1, Cxcl12, Ahsg, Rerg, Dab2, Coro1a, Arhgap5, Agt, Avpr1a, Bcl6, Nefl, Apbb1, Nefm, Spp1, Ip6k2
GO:0048585	negative regulation of response to stimulus	12	0.0225	34	Pparg, Serping1, Ada, Ahsg, Muc4, RT1-A2, RT1-A1, Tap1, Cartpt, Bcl6, Inpp5d, Grb14, Spp1
GO:0003014	renal system process	6	0.0227	34.3	Kcnma1, Wfs1, Agt, Avpr1a, Hsd11b2, Fas
GO:0060416	response to growth hormone stimulus	4	0.0231	34.8	Cd36, Stat5b, Jak2, Pik3r1
GO:0051924	regulation of calcium ion transport	9	0.0234	35.2	Bak1, Slc8a1, Cacna2d1, Wfs1, Igf1, Lpar3, Jak3, Cxcl12, F2r
GO:0019216	regulation of lipid metabolic process	13	0.0247	36.7	Kcnma1, Sorbs1, Agt, Stat5b, Pparg, C1qtnf2, Apoc1, Avpr1a, Cidea, Fabp1, Acacb, Adipoq, Abcg1
GO:0048661	positive regulation of smooth muscle cell proliferation	7	0.0254	37.5	Cyba, Cdh13, Aif1, Stat5b, Tgm2, Igf1, Itga2
GO:0033189	response to vitamin A	9	0.0254	37.5	Rbp4, Dusp1, Tfrc, Ptges, Pparg, Tek, Tie1, Shh, Muc4
GO:0048714	positive regulation of oligodendrocyte differentiation	3	0.0255	37.6	Aspa, Pparg, Shh
GO:0045600	positive regulation of fat cell differentiation	3	0.0255	37.6	Cebpa, Pparg, Igf1
GO:0042590	antigen processing and presentation of exogenous peptide antigen via MHC class I	3	0.0255	37.6	Fcgr1a, Fcer1g, Wdr46
GO:0010871	negative regulation of receptor biosynthetic process	3	0.0255	37.6	Itgav, Pparg, Adipoq
GO:0007260	tyrosine phosphorylation of STAT protein	3	0.0255	37.6	Jak2, Jak3, F2r
GO:0030301	cholesterol transport	6	0.0258	38	Cd36, Ldlr, Lcat, Apoc1, Abca1, Abcg1
GO:0032881	regulation of polysaccharide metabolic process	5	0.0272	39.6	Hmgb1, Ppp1r3b, Sorbs1, C1qtnf2, Avpr1a
GO:0002715	regulation of natural killer cell mediated immunity	5	0.0272	39.6	RT1-A2, RT1-A1, Cadm1, Stat5b, Tap1, Klrk1
GO:0045987	positive regulation of smooth muscle contraction	5	0.0272	39.6	Tacr2, C4b, Itga2, Ada, F2r
GO:0048167	regulation of synaptic plasticity	10	0.028	40.5	Egr1, Arc, S100b, Gria1, Agt, Cabp1, Bcan, Ppt1, Cpeb1, Bhlhe40
GO:0043567	regulation of insulin-like growth factor receptor signaling pathway	4	0.0289	41.5	Cilp, Igf1, Nkx3-1, Igfbp5
GO:0043502	regulation of muscle adaptation	4	0.0289	41.5	Hdac4, Aif1, Agt, Casq1
GO:0045620	negative regulation of lymphocyte differentiation	4	0.0289	41.5	Il4ra, Bcl6, Shh, Cd74
GO:0032989	cellular component morphogenesis	30	0.029	41.6	Hmgb1, Shroom3, Ptk7, Cnp, Cxcl12, Shh, H19, Actg1, Nrcam, Cd9, Bak1, Dab2, Slc1a3, Krt8, Etv1, Bcl6, Nefl, Fn1, Thbs4, Col18a1, Acta2, Pdpn, Lifr, Rtn4r, Ntn1, Slit2, Hes1, Prickle2, Jak2, Apbb1
GO:0050777	negative regulation of immune response	6	0.0291	41.8	RT1-A2, RT1-A1, Tap1, Bcl6, Serping1, Inpp5d, Muc4
GO:0019217	regulation of fatty acid metabolic process	8	0.0309	43.7	Agt, Pparg, C1qtnf2, Apoc1, Avpr1a, Fabp1, Acacb, Adipoq
GO:0043549	regulation of kinase activity	24	0.0315	44.3	Adcy3, Adcy4, Gtpbp4, Adcy2, HMGCr, Pfkfb1, Lpar3, Lpar2, Pkia, Cd74, Camkk1, Slc11a1, Dusp19, Cdkn2b, Prlr, C1qtnf2, Tgfa, Cartpt, Fabp4, Jak2, Pdgfc, Gadd45a, Vldlr, LOC299312, F2r
GO:0009967	positive regulation of signal transduction	24	0.0315	44.3	Itgal, Ppard, Lgals1, Hcls1, Tspan6, Igf1, Lpar3, Lpar2, Adipoq, Ada, Lgals9, Adrb3, Cdh13, Cdkn2b, Itgav, Agt, Hmox1, Tgm2, Tgfa, Jak2, Tmem101, Lbp, Tgfb1i1, F2r
GO:0001889	liver development	9	0.032	44.9	Hes1, Cebpa, Cadm1, Stat5b, Itga2, Hp, Ada, Sod2, H19
GO:0006790	sulfur metabolic process	12	0.0323	45.2	Gsta3, Egflam, Chst12, Stat5b, Phgdh, Igf1, Gstt2, Gstt3, Dcn, Cdo1, Gstp1, Sod2
GO:0045859	regulation of protein kinase activity	23	0.0325	45.3	Adcy3, Adcy4, Gtpbp4, Adcy2, HMGCr, Lpar3, Lpar2, Pkia, Camkk1, Cd74, Slc11a1, Dusp19, Cdkn2b, Prlr, C1qtnf2, Tgfa, Cartpt, Fabp4, Jak2, Pdgfc, Gadd45a, Vldlr, LOC299312, F2r
GO:0046907	intracellular transport	37	0.0326	45.5	Bid, Rtp4, Pml, Ap3s1, Abca1, Rims2, Cd74, LOC367275, Slc11a1, Bak1, Slc1a3, Tap1, Bcap29, Dnajc6, Bcl6, Ehd1, Stx11, Ramp1, Nefl, Hap1, Nefm, Rhobtb3, Acta2, Ucp1, Abcg1, Preb, Krt18, Ywhaq, Pttg1ip, Jak2, Vamp1, Steap2, Thoc3, Crym, Sh3gl2, Spast, F2r
GO:0002521	leukocyte differentiation	13	0.0327	45.5	Cebpa, Egr1, Pparg, Stat5b, Ada, Cbfb, Cd74, Bak1, Coro1a, Bcl6, Fas, Pik3r1, Ifi204
GO:0045582	positive regulation of T cell differentiation	6	0.0327	45.6	Stat5b, Il4ra, Vnn1, RT1-Ba, Ada, Cd74
GO:0048729	tissue morphogenesis	20	0.0343	47.2	Dlc1, Shroom3, Acta2, Ptk7, Pml, Igf1, Itga2, Nr4a3, Slit2, Shh, Fzd6, Ccl11, Itga9, Ly6e, Agt, Nkx3-1, Col1a1, Tgfb1i1, Col11a1, Tcf3
GO:0009617	response to bacterium	19	0.0343	47.2	Lyz2, Cfb, Hck, Stat5b, Igf1, LOC360228, Hp, Dcn, Cxcl10, Slc11a1, Ptges, Fcgr1a, Fcer1g, Serpina1, Fas, Lbp, Pros1, Vldlr, F2r
GO:0048871	multicellular organismal homeostasis	10	0.0343	47.2	Xdh, Slc11a1, Rbp4, Adrb3, Coro1a, Rac2, Acp5, Cidea, Itga2, F2r
GO:0060191	regulation of lipase activity	9	0.0345	47.4	Dlc1, Ednrb, Agt, Apoc1, Tgm2, Lpar3, Jak2, Ppt1, F2r
GO:0046649	lymphocyte activation	16	0.0347	47.5	Egr1, Itgal, Stat5b, Klrk1, Cxcl12, Ada, Cbfb, Cd74, Bak1, Slc11a1, Coro1a, Chrna4, Bcl6, Fas, Fcgr3a, Pik3r1
GO:0045124	regulation of bone resorption	4	0.0353	48.2	Cartpt, Inpp5d, Ahsg, Spp1
GO:0014068	positive regulation of phosphoinositide 3-kinase cascade	4	0.0353	48.2	Ppard, Agt, Igf1, Jak2
GO:0050863	regulation of T cell activation	12	0.0362	49.1	Vcam1, Itgal, Coro1a, Stat5b, Il4ra, Vnn1, Bcl6, Jak3, RT1-Ba, Shh, Ada, Cd74
GO:0001952	regulation of cell-matrix adhesion	5	0.0363	49.1	Cdh13, Cd36, Bcl6, Pik3r1, Muc4
GO:0001912	positive regulation of leukocyte mediated cytotoxicity	5	0.0363	49.1	RT1-A2, RT1-A1, Cadm1, Stat5b, Klrk1, Hspa1a
GO:0045638	negative regulation of myeloid cell differentiation	5	0.0363	49.1	Stat5b, Zbtb16, Inpp5d, Adipoq, Pik3r1
GO:0030856	regulation of epithelial cell differentiation	5	0.0363	49.1	Xdh, Cdkn2b, Prlr, Stat5b, Shh
GO:0002866	positive regulation of acute inflammatory response to antigenic stimulus	3	0.0369	49.7	C3, Fcgr1a, Fcer1g
GO:0042159	lipoprotein catabolic process	3	0.0369	49.7	Cd36, Ldlr, Ppt1
GO:0043569	negative regulation of insulin-like growth factor receptor signaling pathway	3	0.0369	49.7	Cilp, Nkx3-1, Igfbp5
GO:0046639	negative regulation of alpha-beta T cell differentiation	3	0.0369	49.7	Il4ra, Bcl6, Shh
GO:0010889	regulation of sequestering of triglyceride	3	0.0369	49.7	Lpl, Pparg, Cidea
GO:0055067	monovalent inorganic cation homeostasis	7	0.0375	50.3	Kcnma1, Slc11a1, Ednrb, Agt, Slc9a3, Ppt1, Slc4a4
GO:0051649	establishment of localization in cell	48	0.0398	52.4	Bid, Pldn, Rtp4, Ltbp4, Pml, Ap3s1, Ppt1, Abca1, Rims2, Gcgr, Cd74, Cxcl10, LOC367275, Slc11a1, Bak1, Slc1a3, Ly6e, Tap1, Bcap29, Dnajc6, Bcl6, Ehd1, Stx11, Ramp1, Nefl, Nefm, Hap1, Lphn1, Rhobtb3, Acta2, Ucp1, Ntn1, Abcg1, Preb, Dgat1, Krt18, Pttg1ip, Ywhaq, Rab15, Jak2, Vamp1, Steap2, Thoc3, Crym, Sh3gl2, Unc13a, Spast, F2r
GO:0042157	lipoprotein metabolic process	9	0.0398	52.4	Fntb, Nmt2, Cd36, Ldlr, Lcat, Apoc1, Apol9a, Ppt1, Abca1
GO:0009894	regulation of catabolic process	11	0.0401	52.7	Hdac4, Hmgb1, Ppp1r3b, Pfkfb3, Apoc1, Mlxipl, Avpr1a, Igf1, Cidea, Fabp1, Shh
GO:0007194	negative regulation of adenylate cyclase activity	6	0.0406	53.2	Gnaz, Adcy3, Adcy4, S1pr3, Adcy2, Gabbr1
GO:0042593	glucose homeostasis	7	0.041	53.5	Rbp4, Wfs1, Pparg, Serpine1, Cartpt, Adipoq, Pck1
GO:0050433	regulation of catecholamine secretion	5	0.0414	53.9	Agt, Cartpt, Chrna4, Cxcl12, Prkcb
GO:0051186	cofactor metabolic process	18	0.0418	54.2	Gsta3, HMGCr, Acot2, Gstt2, Ppt1, Acacb, Gstt3, Aldh1l2, Sod2, Iscu, Alas1, Dhfr, Hmox1, Cpox, Vnn1, Qprt, Gstp1, Naprt1
GO:0044253	positive regulation of multicellular organismal metabolic process	4	0.0424	54.8	Adrb3, Itga2, Ucp1, F2r
GO:0002886	regulation of myeloid leukocyte mediated immunity	4	0.0424	54.8	C3, Hmox1, Fcgr1a, Fcer1g
GO:0045445	myoblast differentiation	4	0.0424	54.8	Lgals1, Igf1, Csrp2, Shh
GO:0051130	positive regulation of cellular component organization	17	0.0434	55.6	Tnfrsf12a, C3, Igf1, Itga2, Ppt1, Ntn1, Cxcl12, Ahsg, Slc11a1, Fcgr1a, Tgfa, Fcer1g, Clec7a, Tgfb1i1, Pros1, Nefl, Hip1
GO:0048168	regulation of neuronal synaptic plasticity	7	0.0447	56.7	Egr1, Arc, S100b, Agt, Bcan, Cpeb1, Bhlhe40
GO:0001816	cytokine production	7	0.0447	56.7	Irf9, Slc11a1, S1pr3, Irf7, Fabp4, Lbp, Abca1
GO:0050880	regulation of blood vessel size	7	0.0447	56.7	Kcnma1, Vip, Adrb3, Ednrb, Agt, Adra1d, Sod2
GO:0016337	cell-cell adhesion	19	0.0449	56.9	Itgal, Cadm1, Pdpn, Cdh6, Nrcam, Vcam1, Cdh8, Cdh13, Cdh9, Itga6, Cdh17, Tek, Vnn1, Dsc2, Ror2, Clec7a, Col11a1, Cdh24, Cyr61
GO:0007204	elevation of cytosolic calcium ion concentration	11	0.045	56.9	Ednrb, Slc8a1, Jph2, Trpc6, Itgav, Avpr1a, Tgm2, Lpar3, Jak2, Jak3, F2r
GO:0044093	positive regulation of molecular function	37	0.0465	58.2	Dlc1, Adcy3, Adcy4, Adcy2, C6, Pfkfb1, Pml, Lpar3, Lpar2, Cxcl12, Gcgr, Shh, Cd74, Camkk1, Ednrb, Slc11a1, Bak1, Adrb3, Serinc2, Agt, C1qtnf2, Tgm2, Tgfa, Pdgfc, Hip1, Irak2, Igf1, Itga2, Psmb9, Hdac4, Prlr, Calm3, Cartpt, Jak2, Fabp1, Vldlr, F2r
GO:0046058	cAMP metabolic process	5	0.047	58.5	Adcy3, Adcy4, Adcy2, Pde2a, Pde1a
GO:0007259	JAK-STAT cascade	5	0.047	58.5	Prlr, Stat5b, Jak2, Jak3, F2r
GO:0009266	response to temperature stimulus	11	0.0476	59	Adrb3, Ppard, Agt, Pparg, Hp, Hspa1a, Gk, Tgfb1i1, Cxcl12, Scara5, Cxcl10
GO:0046942	carboxylic acid transport	14	0.0479	59.2	Slc1a5, Serinc2, Slc11a1, Ppard, Cd36, Slc1a3, Pdpn, Slc7a1, Pparg, Fabp1, Slc7a4, Slc7a5, Slc7a7, Slco2a1
GO:0006633	fatty acid biosynthetic process	9	0.0487	59.8	Scd1, Lpl, Ptges, Fasn, Acacb, Alox5, Acsl3, Sc5dl, Cd74
GO:0051969	regulation of transmission of nerve impulse	16	0.0489	60	Egr1, Arc, Cabp1, Itga2, Bcan, Ppt1, Cpeb1, Slc1a3, S100b, Gria1, Bche, Agt, Avpr1a, Cartpt, Usp46, Bhlhe40
GO:0009314	response to radiation	17	0.0489	60	Rbp4, HMGCr, Pml, Hp, Atp1a2, Chek2, Cxcl12, Junb, Sod2, Cxcl10, Vcam1, Bak1, Slc1a3, Plcb4, Dusp1, Apbb1, Ercc4
GO:0001944	vasculature development	20	0.0494	60.4	Col18a1, Pdpn, Foxo1, Anpep, Cxcl12, Slit2, Shh, Junb, Bak1, Cdh13, Itgav, Agt, Hmox1, Tek, Tgm2, Tgfa, Tie1, Col1a1, Plau, Cyr61
GO:0009415	response to water	3	0.0498	60.7	Col18a1, Krt8, Avpr1a
GO:0010884	positive regulation of lipid storage	3	0.0498	60.7	Lpl, Cd36, Cidea
