# Supplementary material for: Molecular determinants of the adrenal gland functioning related to stress-sensitive hypertension in ISIAH rats
Source: BMC Genomics. 2016 Dec 28;17(Suppl 14):989. doi: 10.1186/s12864-016-3354-2 (PMC5249038; doi:10.1186/s12864-016-3354-2)
Supplement: Additional file 6: — Differentially expressed genes (DEGs) in GO term groups, which might be important for the development of the stress-sensitive hypertension in ISIAH rats. (XLS 303 kb) [file 12864_2016_3354_MOESM6_ESM.xls]

## Sheet: Лист1
Additional file 6. Differentially expressed genes (DEGs) in GO (Gene Ontology) term groups, which might be important for the development of the stress-sensitive hypertension in ISIAH rats
ISIAH and WAG – rat strains used in the study.
				DEGs associated with
gene symbol	gene_ID	log2(fold_change) ISIAH/WAG	gene definition	hypertension	metabolic diseases
		response to external stimulus
Abca1	313210	1.11797	ATP-binding cassette, subfamily A (ABC1), member 1		Abca1
Acsl3	114024	0.651488	acyl-CoA synthetase long-chain family member 3
Ada	24165	0.750993	adenosine deaminase	Ada	Ada
Adipoq	246253	1.10444	adiponectin, C1Q and collagen domain containing	Adipoq	Adipoq
Ahsg	25373	expression was detected only in ISIAH rats	alpha-2-HS-glycoprotein		Ahsg
Aif1	29427	0.945026	allograft inflammatory factor 1		Aif1
Alox5	25290	-0.833292	arachidonate 5-lipoxygenase	Alox5
Alpl	25586	-1.32008	alkaline phosphatase, liver/bone/kidney		Alpl
Anxa5	25673	-0.96667	annexin A5		Anxa5
Arsb	25227	-0.491985	arylsulfatase B		Arsb
Avpr1a	25107	1.12179	arginine vasopressin receptor 1A	Avpr1a
Bche	65036	1.31836	butyrylcholinesterase	Bche	Bche
Bhlhe40	79431	-1.22385	basic helix-loop-helix family, member e40
C1qa	298566	0.766671	complement component 1, q subcomponent, A chain		C1qa
C1qb	29687	0.610597	complement component 1, q subcomponent, B chain	C1qb
C3	24232	2.05707	complement component 3	C3	C3
C4b	406161	1.22224	complement component 4B (Chido blood group)
C6	24237	0.7472	complement component 6
Cartpt	29131	-3.08733	CART prepropeptide		Cartpt
Ccl11	29397	1.41144	chemokine (C-C motif) ligand 11		Ccl11
Ccl6	287910	0.666888	chemokine (C-C motif) ligand 6
Cd36	29184	1.03692	CD36 molecule (thrombospondin receptor)	Cd36	Cd36
Cdkn2b	25164	-0.851347	cyclin-dependent kinase inhibitor 2B (p15, inhibits CDK4)	Cdkn2b
Cebpa	24252	0.853904	CCAAT/enhancer binding protein (C/EBP), alpha
Cfb	294257	0.64594	complement factor B		Cfb
Cfh	155012	0.76295	complement factor H	Cfh	Cfh
Cfp	299314	0.795614	complement factor properdin
Clec7a	502902	0.749904	C-type lectin domain family 7, member A
Col11a1	25654	0.6336	collagen, type XI, alpha 1
Col1a1	29393	0.797313	collagen, type I, alpha 1	Col1a1	Col1a1
Coro1a	155151	0.6554	coronin, actin binding protein 1A
Crp	117024	expression was detected only in ISIAH rats	C-reactive protein, pentraxin-related	Crp	Crp
Crym	311093	-1.37876	crystallin, mu
Cx3cr1	171056	0.746701	chemokine (C-X3-C motif) receptor 1	Cx3cr1	Cx3cr1
Cxcl10	245920	-1.89569	chemokine (C-X-C motif) ligand 10	Cxcl10	Cxcl10
Cxcl12	24772	0.912329	chemokine (C-X-C motif) ligand 12		Cxcl12
Cyba	79129	0.67932	cytochrome b-245, alpha polypeptide	Cyba	Cyba
Cyr61	690489	-1.07112	cysteine-rich, angiogenic inducer, 61
Dcn	681665	0.544606	decorin		Dcn
Dusp1	114856	-0.941062	dual specificity phosphatase 1	Dusp1	Dusp1
Ednrb	50672	0.820957	endothelin receptor type B	Ednrb	Ednrb
Entpd2	64467	0.842495	ectonucleoside triphosphate diphosphohydrolase 2	Entpd2
Ephx2	65030	4.36859	epoxide hydrolase 2, cytoplasmic	Ephx2	Ephx2
Etv1	362733	-0.523649	ets variant 1
F13a1	60327	1.00338	coagulation factor XIII, A1 polypeptide		F13a1
F2r	25439	0.532445	coagulation factor II (thrombin receptor	F2r
F5	304929	0.617879	coagulation factor V (proaccelerin, labile factor)	F5
Fcer1g	25441	0.624757	Fc fragment of IgE, high affinity I, receptor for; gamma polypeptide
Fcgr1a	295279	0.758766	Fc fragment of IgG, high affinity Ia, receptor (CD64)
Fcnb	114091	0.86022	ficolin B
Fgb	24366	expression was detected only in ISIAH rats	fibrinogen beta chain		Fgb
Fgg	24367	1.4735	fibrinogen gamma chain		Fgg
Fn1	25661	0.761347	fibronectin 1	Fn1	Fn1
Fntb	64511	1.19092	farnesyltransferase, CAAX box, beta
Gas6	58935	0.499464	growth arrest specific 6		Gas6
Gatm	81660	-1.25991	glycine amidinotransferase (L-arginine:glycine amidinotransferase)		Gatm
H19	309122	2.34742	H19, imprinted maternally expressed transcript
Hmox1	24451	-0.685959	heme oxygenase (decycling) 1	Hmox1	Hmox1
Hp	24464	1.1004	haptoglobin	Hp	Hp
Hsd11b2	25117	-1.46666	hydroxysteroid 11-beta dehydrogenase 2	Hsd11b2	Hsd11b2
Igf1	24482	-2.1157	insulin-like growth factor 1	Igf1	Igf1
Il10rb	117539	-0.817604	interleukin 10 receptor, beta
Il4ra	361749	1.05983	interleukin 4 receptor, alpha
Itga2	170921	-1.2892	integrin, alpha 2		Itga2
Itga6	114517	0.714449	integrin, alpha 6
Jak2	24514	-0.632621	Janus kinase 2		Jak2
Junb	24517	-1.57661	jun B proto-oncogene
Kcnma1	83731	0.771368	potassium large conductance calcium-activated channel, subfamily M, alpha member 1		Kcnma1
Lbp	29469	0.899166	lipopolysaccharide binding protein
Map1lc3a	362245	0.556711	microtubule-associated protein 1 light chain 3 alpha
Masp1	64023	-1.54527	mannan-binding lectin serine peptidase 1
Mgp	25333	0.483263	matrix Gla protein		Mgp
Mphosph8	290270	-0.855549	M-phase phosphoprotein 8
Muc4	303887	-1.4503	mucin 4, cell surface associated
Nefl	83613	-1.05357	neurofilament, light polypeptide
Nr4a3	58853	1.20162	nuclear receptor subfamily 4, group A, member 3
Pdgfra	25267	0.513557	platelet derived growth factor receptor, alpha polypeptide
Pdpn	54320	1.2667	podoplanin
Pfkfb1	24638	1.58176	6-phosphofructo-2-kinase/fructose-2,6-biphosphatase 1		Pfkfb1
Plau	25619	-0.783433	plasminogen activator, urokinase		Plau
Plcb4	25031	1.14906	phospholipase C, beta 4
Pldn	317630	-0.85925	pallidin homolog (mouse)
Pllp	64364	1.45203	plasmolipin
Ppard	25682	0.559953	peroxisome proliferator-activated receptor delta		Ppard
Pparg	25664	1.01055	peroxisome proliferator-activated receptor gamma	Pparg	Pparg
Prkcb	25023	0.904201	protein kinase C, beta	Prkcb	Prkcb
Pros1	81750	-0.625921	protein S (alpha)
Ptges	59103	0.915568	prostaglandin E synthase
Rac2	366957	0.78819	ras-related C3 botulinum toxin substrate 2 (rho family, small GTP binding protein Rac2
Rbp4	25703	1.83125	retinol binding protein 4, plasma		Rbp4
Rps6ka5	314384	0.54613	ribosomal protein S6 kinase, polypeptide 5
S1pr3	306792	0.766016	sphingosine-1-phosphate receptor 3
Serpina1	24648	0.768349	serpin peptidase inhibitor, clade A (alpha-1 antiproteinase, antitrypsin, member 1	Serpina1	Serpina1
Serpina3n	24795	1.03416	serine (or cysteine peptidase inhibitor, clade A, member 3N
Serpine1	24617	-2.03636	serpin peptidase inhibitor, clade E (nexin, plasminogen activator inhibitor type 1), member 1	Serpine1	Serpine1
Serping1	295703	0.859975	serpin peptidase inhibitor, clade G, member 1
Sfrp2	310552	2.69466	secreted frizzled-related protein 2
Shh	29499	3.64991	sonic hedgehog
Shroom3	305230	1.29051	shroom family member 3
Slc11a1	316519	0.692877	solute carrier family 11 (proton-coupled divalent metal ion transporters), member 1		Slc11a1
Slc1a3	29483	1.1555	solute carrier family 1 (glial high affinity glutamate transporter), member 3
Slc8a1	29715	0.582091	solute carrier family 8 (sodium/calcium exchanger), member 1	Slc8a1	Slc8a1
Slit2	360272	1.25576	slit homolog 2 (Drosophila)
Sod2	24787	0.746754	superoxide dismutase 2, mitochondrial	Sod2	Sod2
Spp1	25353	-0.564633	secreted phosphoprotein 1	Spp1	Spp1
Stat5b	25126	-0.498556	signal transducer and activator of transcription 5B		Stat5b
Tek	89804	0.492547	TEK tyrosine kinase, endothelial	Tek
Tfrc	64678	-1.26266	transferrin receptor
Thbs1	445442	0.636479	thrombospondin 1		Thbs1
Tie1	89806	0.668252	tyrosine kinase with immunoglobulin-like and EGF-like domains 1
Vcam1	25361	0.777462	vascular cell adhesion molecule 1	Vcam1	Vcam1
Vldlr	25696	-0.611432	very low density lipoprotein receptor		Vldlr
Vnn1	29142	-1.15191	vanin 1
		response to hormone stimulus
Adcy2	81636	1.05638	adenylate cyclase 2 (brain)
Adcy3	64508	0.983195	adenylate cyclase 3
Adcy4	54223	0.6346	adenylate cyclase 4
Adipoq	246253	1.10444	adiponectin, C1Q and collagen domain containing	Adipoq	Adipoq
Ahsg	25373	expression was detected only in ISIAH rats	alpha-2-HS-glycoprotein		Ahsg
Aif1	29427	0.945026	allograft inflammatory factor 1		Aif1
Alpl	25586	-1.32008	alkaline phosphatase, liver/bone/kidney		Alpl
Aqp1	25240	-0.494138	aquaporin 1	Aqp1	Aqp1
Arsb	25227	-0.491985	arylsulfatase B		Arsb
Avpr1a	25107	1.12179	arginine vasopressin receptor 1A	Avpr1a
Bche	65036	1.31836	butyrylcholinesterase	Bche	Bche
C1qb	29687	0.610597	complement component 1, q subcomponent, B chain	C1qb
Cd36	29184	1.03692	CD36 molecule (thrombospondin receptor)	Cd36	Cd36
Cdo1	81718	-1.20187	cysteine dioxygenase, type I	Cdo1
Cebpa	24252	0.853904	CCAAT/enhancer binding protein (C/EBP), alpha
Col1a1	29393	0.797313	collagen, type I, alpha 1	Col1a1	Col1a1
Crym	311093	-1.37876	crystallin, mu
Cxcl12	24772	0.912329	chemokine (C-X-C motif) ligand 12		Cxcl12
Dlc1	65040	0.606759	deleted in liver cancer 1
Dusp1	114856	-0.941062	dual specificity phosphatase 1	Dusp1	Dusp1
Eif4ebp1	116636	-0.561568	eukaryotic translation initiation factor 4E binding protein 1
Fabp4	79451	1.60645	fatty acid binding protein 4, adipocyte		Fabp4
Fas	246097	-0.801529	Fas (TNF receptor superfamily, member 6)	Fas	Fas
Foxo1	84482	-0.858812	forkhead box O1		Foxo1
Gatm	81660	-1.25991	glycine amidinotransferase (L-arginine:glycine amidinotransferase)		Gatm
Gcgr	24953	1.02375	glucagon receptor		Gcgr
Gng2	80850	-0.593358	guanine nucleotide binding protein (G protein), gamma 2
Gstm4	499689	-1.22365	glutathione S-transferase mu 4
H19	309122	2.34742	H19, imprinted maternally expressed transcript
Hcls1	288077	0.62615	hematopoietic cell specific Lyn substrate 1
Hmgb1	25459	-0.835461	high mobility group box 1	Hmgb1	Hmgb1
Hmox1	24451	-0.685959	heme oxygenase (decycling) 1	Hmox1	Hmox1
Hp	24464	1.1004	haptoglobin	Hp	Hp
Hsd11b2	25117	-1.46666	hydroxysteroid 11-beta dehydrogenase 2	Hsd11b2	Hsd11b2
Igf1	24482	-2.1157	insulin-like growth factor 1	Igf1	Igf1
Itga2	170921	-1.2892	integrin, alpha 2		Itga2
Jak2	24514	-0.632621	Janus kinase 2		Jak2
Junb	24517	-1.57661	jun B proto-oncogene
Kcnma1	83731	0.771368	potassium large conductance calcium-activated channel, subfamily M, alpha member 1		Kcnma1
Lcat	24530	0.97284	lecithin cholesterol acyltransferase		Lcat
Ldlr	300438	0.934052	low density lipoprotein receptor		Ldlr
Mgp	25333	0.483263	matrix Gla protein		Mgp
Muc4	303887	-1.4503	mucin 4, cell surface associated
Nefl	83613	-1.05357	neurofilament, light polypeptide
Nr4a3	58853	1.20162	nuclear receptor subfamily 4, group A, member 3
Pck1	362282	3.83295	phosphoenolpyruvate carboxykinase 1 (soluble)		Pck1
Pdgfra	25267	0.513557	platelet derived growth factor receptor, alpha polypeptide
Pfkfb1	24638	1.58176	6-phosphofructo-2-kinase/fructose-2,6-biphosphatase 1		Pfkfb1
Pik3r1	25513	0.500483	phosphoinositide-3-kinase, regulatory subunit 1 (alpha)	Pik3r1	Pik3r1
Pparg	25664	1.01055	peroxisome proliferator-activated receptor gamma	Pparg	Pparg
Ptprn	116660	-0.75106	protein tyrosine phosphatase, receptor type, N		Ptprn
Rbp4	25703	1.83125	retinol binding protein 4, plasma		Rbp4
Rerg	502916	-0.815198	RAS-like, estrogen-regulated, growth-inhibitor
Retn	246250	2.26032	resistin	Retn	Retn
Serpina1	24648	0.768349	serpin peptidase inhibitor, clade A (alpha-1 antiproteinase, antitrypsin, member 1	Serpina1	Serpina1
Serpina3n	24795	1.03416	serine (or cysteine peptidase inhibitor, clade A, member 3N
Shh	29499	3.64991	sonic hedgehog
Slc9a3	24784	4.24115	solute carrier family 9 (sodium/hydrogen exchanger), member 3	Slc9a3	Slc9a3
Sorbs1	686098	-0.849829	sorbin and SH3 domain containing 1		Sorbs1
Spp1	25353	-0.564633	secreted phosphoprotein 1	Spp1	Spp1
Stat5b	25126	-0.498556	signal transducer and activator of transcription 5B		Stat5b
Steap2	312052	1.3307	STEAP family member 2, metalloreductase
Strn3	114520	-0.474873	striatin, calmodulin binding protein 3
Tek	89804	0.492547	TEK tyrosine kinase, endothelial	Tek
Ucp1	24860	expression was detected only in ISIAH rats	uncoupling protein 1 (mitochondrial, proton carrier)	Ucp1	Ucp1
Vldlr	25696	-0.611432	very low density lipoprotein receptor		Vldlr
Wfdc1	171112	0.680283	WAP four-disulfide core domain 1
		acute inflammatory response
Ahsg	25373	expression was detected only in ISIAH rats	alpha-2-HS-glycoprotein		Ahsg
C1qa	298566	0.766671	complement component 1, q subcomponent, A chain		C1qa
C1qb	29687	0.610597	complement component 1, q subcomponent, B chain	C1qb
C3	24232	2.05707	complement component 3	C3	C3
C4b	406161	1.22224	complement component 4B (Chido blood group)
C6	24237	0.7472	complement component 6
Cebpa	24252	0.853904	CCAAT/enhancer binding protein (C/EBP), alpha
Cfb	294257	0.64594	complement factor B		Cfb
Cfh	155012	0.76295	complement factor H	Cfh	Cfh
Cfp	299314	0.795614	complement factor properdin
Crp	117024	expression was detected only in ISIAH rats	C-reactive protein, pentraxin-related	Crp	Crp
Ephx2	65030	4.36859	epoxide hydrolase 2, cytoplasmic	Ephx2	Ephx2
Fcgr1a	295279	0.758766	Fc fragment of IgG, high affinity Ia, receptor (CD64)
Fcnb	114091	0.86022	ficolin B
Fn1	25661	0.761347	fibronectin 1	Fn1	Fn1
Hp	24464	1.1004	haptoglobin	Hp	Hp
Lbp	29469	0.899166	lipopolysaccharide binding protein
Masp1	64023	-1.54527	mannan-binding lectin serine peptidase 1
Ptges	59103	0.915568	prostaglandin E synthase
Serpina1	24648	0.768349	serpin peptidase inhibitor, clade A (alpha-1 antiproteinase, antitrypsin, member 1	Serpina1	Serpina1
Serping1	295703	0.859975	serpin peptidase inhibitor, clade G, member 1
Stat5b	25126	-0.498556	signal transducer and activator of transcription 5B		Stat5b
Tfrc	64678	-1.26266	transferrin receptor
Vcam1	25361	0.777462	vascular cell adhesion molecule 1	Vcam1	Vcam1
Vnn1	29142	-1.15191	vanin 1
		response to stress
Acot2	192272	-0.547992	acyl-CoA thioesterase 2)		Acot2
Ada	24165	0.750993	adenosine deaminase	Ada	Ada
Adipoq	246253	1.10444	adiponectin, C1Q and collagen domain containing	Adipoq	Adipoq
Adrb3	25645	2.43747	adrenergic, beta-3-, receptor	Adrb3	Adrb3
Agt	24179	2.2774	angiotensinogen (serpin peptidase inhibitor, clade A, member 8)	Agt	Agt
Ahsg	25373	expression was detected only in ISIAH rats	alpha-2-HS-glycoprotein		Ahsg
Aif1	29427	0.945026	allograft inflammatory factor 1		Aif1
Alas1	65155	0.751309	aminolevulinate, delta-, synthase 1	Alas1	Alas1
Alox5	25290	-0.833292	arachidonate 5-lipoxygenase	Alox5
Anxa5	25673	-0.96667	annexin A5		Anxa5
Apbb1	29722	0.522704	amyloid beta (A4) precursor protein-binding, family B, member 1 (Fe65)
Avpr1a	25107	1.12179	arginine vasopressin receptor 1A	Avpr1a
Bcl6	303836	-1.16344	B-cell CLL/lymphoma 6
C1qa	298566	0.766671	complement component 1, q subcomponent, A chain		C1qa
C1qb	29687	0.610597	complement component 1, q subcomponent, B chain	C1qb
C3	24232	2.05707	complement component 3	C3	C3
C4b	406161	1.22224	complement component 4B (Chido blood group)
C6	24237	0.7472	complement component 6
Car3	54232	1.82825	carbonic anhydrase 3
Cartpt	29131	-3.08733	CART prepropeptide		Cartpt
Casq1	686019	-1.86703	calsequestrin 1 (fast-twitch, skeletal muscle)		Casq1
Ccl11	29397	1.41144	chemokine (C-C motif) ligand 11		Ccl11
Cd74	25599	0.910385	Cd74 molecule, major histocompatibility complex, class II invariant chain
Cebpa	24252	0.853904	CCAAT/enhancer binding protein (C/EBP), alpha
Cfb	294257	0.64594	complement factor B		Cfb
Cfh	155012	0.76295	complement factor H	Cfh	Cfh
Cfp	299314	0.795614	complement factor properdin
Chek2	114212	-0.915369	checkpoint kinase 2		Chek2
Chrna4	25590	-1.39747	cholinergic receptor, nicotinic, alpha 4
Col18a1	85251	-0.792607	collagen, type XVIII, alpha 1
Col1a1	29393	0.797313	collagen, type I, alpha 1	Col1a1	Col1a1
Cotl1	361422	-0.473556	coactosin-like 1 (Dictyostelium)
Creb3l1	25419	1.21826	cAMP responsive element binding protein 3-like 1
Crp	117024	expression was detected only in ISIAH rats	C-reactive protein, pentraxin-related	Crp	Crp
Cxcl10	245920	-1.89569	chemokine (C-X-C motif) ligand 10	Cxcl10	Cxcl10
Cxcl12	24772	0.912329	chemokine (C-X-C motif) ligand 12		Cxcl12
Cyba	79129	0.67932	cytochrome b-245, alpha polypeptide	Cyba	Cyba
Dcn	681665	0.544606	decorin		Dcn
Ddit4	289780	-1.91358	DNA-damage-inducible transcript 4
Dnajb9	24908	-0.679904	DnaJ (Hsp40) homolog, subfamily B, member 9
Dusp1	114856	-0.941062	dual specificity phosphatase 1	Dusp1	Dusp1
Dusp19	311151	-0.885017	dual specificity phosphatase 19
Ednrb	50672	0.820957	endothelin receptor type B	Ednrb	Ednrb
Entpd2	64467	0.842495	ectonucleoside triphosphate diphosphohydrolase 2	Entpd2
Ephx2	65030	4.36859	epoxide hydrolase 2, cytoplasmic	Ephx2	Ephx2
Ercc4	304719	-1.12059	excision repair cross-complementing rodent repair deficiency, complementation group 4		Ercc4
F13a1	60327	1.00338	coagulation factor XIII, A1 polypeptide		F13a1
F2r	25439	0.532445	coagulation factor II (thrombin receptor	F2r
F5	304929	0.617879	coagulation factor V (proaccelerin, labile factor)	F5
Fas	246097	-0.801529	Fas (TNF receptor superfamily, member 6)	Fas	Fas
Fcer1g	25441	0.624757	Fc fragment of IgE, high affinity I, receptor for; gamma polypeptide
Fcgr1a	295279	0.758766	Fc fragment of IgG, high affinity Ia, receptor (CD64)
Fcnb	114091	0.86022	ficolin B
Fgb	24366	expression was detected only in ISIAH rats	fibrinogen beta chain		Fgb
Fgg	24367	1.4735	fibrinogen gamma chain		Fgg
Fn1	25661	0.761347	fibronectin 1	Fn1	Fn1
Fntb	64511	1.19092	farnesyltransferase, CAAX box, beta
Gadd45a	25112	-1.27596	growth arrest and DNA-damage-inducible, alpha
Gas6	58935	0.499464	growth arrest specific 6		Gas6
Gatm	81660	-1.25991	glycine amidinotransferase (L-arginine:glycine amidinotransferase)		Gatm
Gk	79223	-0.634895	glycerol kinase		Gk
H19	309122	2.34742	H19, imprinted maternally expressed transcript
Hck	25734	0.978109	hemopoietic cell kinase
Hmgb1	25459	-0.835461	high mobility group box 1	Hmgb1	Hmgb1
Hmox1	24451	-0.685959	heme oxygenase (decycling) 1	Hmox1	Hmox1
Hp	24464	1.1004	haptoglobin	Hp	Hp
Hsd11b2	25117	-1.46666	hydroxysteroid 11-beta dehydrogenase 2	Hsd11b2	Hsd11b2
Hspa1a	24472	0.70029	heat shock 70kD protein 1A		Hspa1a
Hspa4l	294993	-0.550669	heat shock protein 4-like
Ifi204	304988	1.05326	interferon activated gene 204
Ifi47	246208	0.64058	interferon gamma inducible protein 47
Igf1	24482	-2.1157	insulin-like growth factor 1	Igf1	Igf1
Il10rb	117539	-0.817604	interleukin 10 receptor, beta
Il1r1	304091	0.856358	interleukin 1 receptor, type I		Il1r1
Il4ra	361749	1.05983	interleukin 4 receptor, alpha
Itga2	170921	-1.2892	integrin, alpha 2		Itga2
Jak2	24514	-0.632621	Janus kinase 2		Jak2
Kcnma1	83731	0.771368	potassium large conductance calcium-activated channel, subfamily M, alpha member 1		Kcnma1
Krt8	25626	-0.63458	keratin 8
Lbp	29469	0.899166	lipopolysaccharide binding protein
Lyz2	25211	0.804753	lysozyme 2		Lyz2
Map1lc3a	362245	0.556711	microtubule-associated protein 1 light chain 3 alpha
Masp1	64023	-1.54527	mannan-binding lectin serine peptidase 1
Mphosph8	290270	-0.855549	M-phase phosphoprotein 8
Mpo	303413	4.45676	myeloperoxidase	Mpo	Mpo
Mutyh	170841	0.774284	mutY homolog (E, coli)
Naprt1	315085	0.934713	nicotinate phosphoribosyltransferase domain containing 1
Nefl	83613	-1.05357	neurofilament, light polypeptide
Pdgfra	25267	0.513557	platelet derived growth factor receptor, alpha polypeptide
Pdpn	54320	1.2667	podoplanin
Pfkfb1	24638	1.58176	6-phosphofructo-2-kinase/fructose-2,6-biphosphatase 1		Pfkfb1
Plau	25619	-0.783433	plasminogen activator, urokinase		Plau
Pldn	317630	-0.85925	pallidin homolog (mouse)
Pllp	64364	1.45203	plasmolipin
Plod2	300901	-0.978044	procollagen lysine, 2-oxoglutarate 5-dioxygenase 2
Pml	315713	0.539447	promyelocytic leukemia
Pnkp	308576	0.54997	polynucleotide kinase 3'-phosphatase
Ppard	25682	0.559953	peroxisome proliferator-activated receptor delta		Ppard
Pparg	25664	1.01055	peroxisome proliferator-activated receptor gamma	Pparg	Pparg
Pros1	81750	-0.625921	protein S (alpha)
Ptges	59103	0.915568	prostaglandin E synthase
Ror2	306782	0.871698	receptor tyrosine kinase-like orphan receptor 2
Rps6ka5	314384	0.54613	ribosomal protein S6 kinase, polypeptide 5
RT1-Ba	309621	0.490345	RT1 class II, locus Ba	RT1-Ba	RT1-Ba
RT1-Da	294269	0.798088	RT1 class II, locus Da		RT1-Da
S1pr3	306792	0.766016	sphingosine-1-phosphate receptor 3
Scara5	305974	0.998645	scavenger receptor class A, member 5 (putative)
Serpina1	24648	0.768349	serpin peptidase inhibitor, clade A (alpha-1 antiproteinase, antitrypsin, member 1	Serpina1	Serpina1
Serpina3n	24795	1.03416	serine (or cysteine peptidase inhibitor, clade A, member 3N
Serpine1	24617	-2.03636	serpin peptidase inhibitor, clade E (nexin, plasminogen activator inhibitor type 1), member 1	Serpine1	Serpine1
Serping1	295703	0.859975	serpin peptidase inhibitor, clade G, member 1
Shh	29499	3.64991	sonic hedgehog
Slc11a1	316519	0.692877	solute carrier family 11 (proton-coupled divalent metal ion transporters), member 1		Slc11a1
Slc1a3	29483	1.1555	solute carrier family 1 (glial high affinity glutamate transporter), member 3
Slc8a1	29715	0.582091	solute carrier family 8 (sodium/calcium exchanger), member 1	Slc8a1	Slc8a1
Sod2	24787	0.746754	superoxide dismutase 2, mitochondrial	Sod2	Sod2
Spp1	25353	-0.564633	secreted phosphoprotein 1	Spp1	Spp1
Stat5b	25126	-0.498556	signal transducer and activator of transcription 5B		Stat5b
Tacr2	25007	0.843163	tachykinin receptor 2	Tacr2
Tap1	24811	0.836486	transporter 1, ATP-binding cassette, sub-family B (MDR/TAP)	Tap1	Tap1
Tek	89804	0.492547	TEK tyrosine kinase, endothelial	Tek
Tfrc	64678	-1.26266	transferrin receptor
Tgfb1i1	84574	1.10892	transforming growth factor beta 1 induced transcript 1
Top2a	360243	0.799059	topoisomerase (DNA) II alpha
Trap1	287069	0.453527	TNF receptor-associated protein 1
Vcam1	25361	0.777462	vascular cell adhesion molecule 1	Vcam1	Vcam1
Vldlr	25696	-0.611432	very low density lipoprotein receptor		Vldlr
Vnn1	29142	-1.15191	vanin 1
Wdr46	309628	0.973607	WD repeat domain 46
Zmat3	64394	-0.589721	zinc finger, matrin type 3
		inflammatory response
Ahsg	25373	expression was detected only in ISIAH rats	alpha-2-HS-glycoprotein		Ahsg
Alox5	25290	-0.833292	arachidonate 5-lipoxygenase	Alox5
C1qa	298566	0.766671	complement component 1, q subcomponent, A chain		C1qa
C1qb	29687	0.610597	complement component 1, q subcomponent, B chain	C1qb
C3	24232	2.05707	complement component 3	C3	C3
C4b	406161	1.22224	complement component 4B (Chido blood group)
C6	24237	0.7472	complement component 6
Ccl11	29397	1.41144	chemokine (C-C motif) ligand 11		Ccl11
Cebpa	24252	0.853904	CCAAT/enhancer binding protein (C/EBP), alpha
Cfb	294257	0.64594	complement factor B		Cfb
Cfh	155012	0.76295	complement factor H	Cfh	Cfh
Cfp	299314	0.795614	complement factor properdin
Crp	117024	expression was detected only in ISIAH rats	C-reactive protein, pentraxin-related	Crp	Crp
Cxcl10	245920	-1.89569	chemokine (C-X-C motif) ligand 10	Cxcl10	Cxcl10
Cyba	79129	0.67932	cytochrome b-245, alpha polypeptide	Cyba	Cyba
Ephx2	65030	4.36859	epoxide hydrolase 2, cytoplasmic	Ephx2	Ephx2
F2r	25439	0.532445	coagulation factor II (thrombin receptor	F2r
Fcgr1a	295279	0.758766	Fc fragment of IgG, high affinity Ia, receptor (CD64)
Fcnb	114091	0.86022	ficolin B
Fgg	24367	1.4735	fibrinogen gamma chain		Fgg
Fn1	25661	0.761347	fibronectin 1	Fn1	Fn1
Hmox1	24451	-0.685959	heme oxygenase (decycling) 1	Hmox1	Hmox1
Hp	24464	1.1004	haptoglobin	Hp	Hp
Il4ra	361749	1.05983	interleukin 4 receptor, alpha
Lbp	29469	0.899166	lipopolysaccharide binding protein
Masp1	64023	-1.54527	mannan-binding lectin serine peptidase 1
Mphosph8	290270	-0.855549	M-phase phosphoprotein 8
Pdpn	54320	1.2667	podoplanin
Ptges	59103	0.915568	prostaglandin E synthase
S1pr3	306792	0.766016	sphingosine-1-phosphate receptor 3
Serpina1	24648	0.768349	serpin peptidase inhibitor, clade A (alpha-1 antiproteinase, antitrypsin, member 1	Serpina1	Serpina1
Serpina3n	24795	1.03416	serine (or cysteine peptidase inhibitor, clade A, member 3N
Serping1	295703	0.859975	serpin peptidase inhibitor, clade G, member 1
Slc11a1	316519	0.692877	solute carrier family 11 (proton-coupled divalent metal ion transporters), member 1		Slc11a1
Spp1	25353	-0.564633	secreted phosphoprotein 1	Spp1	Spp1
Stat5b	25126	-0.498556	signal transducer and activator of transcription 5B		Stat5b
Tfrc	64678	-1.26266	transferrin receptor
Vcam1	25361	0.777462	vascular cell adhesion molecule 1	Vcam1	Vcam1
Vnn1	29142	-1.15191	vanin 1
		immune response
Acp5	25732	-1.54348	acid phosphatase 5, tartrate resistant		Acp5
Ada	24165	0.750993	adenosine deaminase	Ada	Ada
Bcl6	303836	-1.16344	B-cell CLL/lymphoma 6
C1qa	298566	0.766671	complement component 1, q subcomponent, A chain		C1qa
C1qb	29687	0.610597	complement component 1, q subcomponent, B chain	C1qb
C3	24232	2.05707	complement component 3	C3	C3
C4b	406161	1.22224	complement component 4B (Chido blood group)
C6	24237	0.7472	complement component 6
Cbp	362331	0.924673	Csk binding protein
Ccl11	29397	1.41144	chemokine (C-C motif) ligand 11		Ccl11
Ccl6	287910	0.666888	chemokine (C-C motif) ligand 6
Cd74	25599	0.910385	Cd74 molecule, major histocompatibility complex, class II invariant chain
Cfb	294257	0.64594	complement factor B		Cfb
Cfh	155012	0.76295	complement factor H	Cfh	Cfh
Cfp	299314	0.795614	complement factor properdin
Crp	117024	expression was detected only in ISIAH rats	C-reactive protein, pentraxin-related	Crp	Crp
Cx3cr1	171056	0.746701	chemokine (C-X3-C motif) receptor 1	Cx3cr1	Cx3cr1
Cxcl10	245920	-1.89569	chemokine (C-X-C motif) ligand 10	Cxcl10	Cxcl10
Cxcl12	24772	0.912329	chemokine (C-X-C motif) ligand 12		Cxcl12
Cxcl14	306748	0.483324	chemokine (C-X-C motif) ligand 14
Cxcl9	246759	-1.18426	chemokine (C-X-C motif) ligand 9
Cyba	79129	0.67932	cytochrome b-245, alpha polypeptide	Cyba	Cyba
Endou	680317	-0.986369	endonuclease, poly(U)-specific
Fas	246097	-0.801529	Fas (TNF receptor superfamily, member 6)	Fas	Fas
Fcer1g	25441	0.624757	Fc fragment of IgE, high affinity I, receptor for; gamma polypeptide
Fcgr1a	295279	0.758766	Fc fragment of IgG, high affinity Ia, receptor (CD64)
Fcgr3a	304966	0.665844	Fc fragment of IgG, low affinity IIIa, receptor
Fcnb	114091	0.86022	ficolin B
Gbp5	362050	0.9921	guanylate binding protein 5
Il1r1	304091	0.856358	interleukin 1 receptor, type I		Il1r1
Il4ra	361749	1.05983	interleukin 4 receptor, alpha
Inpp5d	54259	0.625273	inositol polyphosphate-5-phosphatase D
Irf7	293624	1.64119	interferon regulatory factor 7
Itgal	308995	0.90984	integrin, alpha L
Klhl6	287974	0.999414	kelch-like 6 (Drosophila)
Lbp	29469	0.899166	lipopolysaccharide binding protein
Masp1	64023	-1.54527	mannan-binding lectin serine peptidase 1
Oas1b	246268	0.690068	2-5 oligoadenylate synthetase 1B
Oasl	304545	2.10517	2'-5'-oligoadenylate synthetase-like
Psmb9	24967	0.47024	proteasome (prosome, macropain) subunit, beta type 9 (large multifunctional peptidase 2)		Psmb9
RT1-A1	24973	1.43809	RT1 class Ia, locus A1
RT1-A2	24974	-1.82402	RT1 class Ia, locus A2
RT1-Ba	309621	0.490345	RT1 class II, locus Ba	RT1-Ba	RT1-Ba
RT1-CE1	309603	1.3198	RT1 class I, locus1
RT1-CE15	414789	0.994171	RT1 class I, locus CE15
RT1-Da	294269	0.798088	RT1 class II, locus Da		RT1-Da
RT1-Db1	294270	0.910679	RT1 class II, locus Db1	RT1-Db1	RT1-Db1
RT1-DOb	365542	1.67416	RT1 class II, locus DOb
RT1-M6-2	365527	1.12034	RT1 class I, locus M6, gene 2
RT1-S3	294228	-0.547847	RT1 class Ib, locus S3
RT1-T24-1	361787	1.73032	RT1 class I, locus T24, gene 1
RT1-T24-4	414784	1.02781	RT1 class I, locus T24, gene 4
Serping1	295703	0.859975	serpin peptidase inhibitor, clade G, member 1
Skap1	286975	1.31082	src kinase associated phosphoprotein 1
Slc11a1	316519	0.692877	solute carrier family 11 (proton-coupled divalent metal ion transporters), member 1		Slc11a1
Tap1	24811	0.836486	transporter 1, ATP-binding cassette, sub-family B (MDR/TAP)	Tap1	Tap1
Tinagl1	94174	0.458835	tubulointerstitial nephritis antigen-like 1
Vnn1	29142	-1.15191	vanin 1
		immune system process
Acp5	25732	-1.54348	acid phosphatase 5, tartrate resistant		Acp5
Ada	24165	0.750993	adenosine deaminase	Ada	Ada
Aif1	29427	0.945026	allograft inflammatory factor 1		Aif1
Bak1	116502	1.09892	BCL2-antagonist/killer 1
Bcl6	303836	-1.16344	B-cell CLL/lymphoma 6
C1qa	298566	0.766671	complement component 1, q subcomponent, A chain		C1qa
C1qb	29687	0.610597	complement component 1, q subcomponent, B chain	C1qb
C3	24232	2.05707	complement component 3	C3	C3
C4b	406161	1.22224	complement component 4B (Chido blood group)
C6	24237	0.7472	complement component 6
Cbfb	361391	-0.656296	core-binding factor, beta subunit
Cbp	362331	0.924673	Csk binding protein
Ccl11	29397	1.41144	chemokine (C-C motif) ligand 11		Ccl11
Ccl6	287910	0.666888	chemokine (C-C motif) ligand 6
Cd74	25599	0.910385	Cd74 molecule, major histocompatibility complex, class II invariant chain
Cebpa	24252	0.853904	CCAAT/enhancer binding protein (C/EBP), alpha
Cfb	294257	0.64594	complement factor B		Cfb
Cfh	155012	0.76295	complement factor H	Cfh	Cfh
Cfp	299314	0.795614	complement factor properdin
Chrna4	25590	-1.39747	cholinergic receptor, nicotinic, alpha 4
Clec7a	502902	0.749904	C-type lectin domain family 7, member A
Coro1a	155151	0.6554	coronin, actin binding protein 1A
Crp	117024	expression was detected only in ISIAH rats	C-reactive protein, pentraxin-related	Crp	Crp
Cx3cr1	171056	0.746701	chemokine (C-X3-C motif) receptor 1	Cx3cr1	Cx3cr1
Cxcl10	245920	-1.89569	chemokine (C-X-C motif) ligand 10	Cxcl10	Cxcl10
Cxcl12	24772	0.912329	chemokine (C-X-C motif) ligand 12		Cxcl12
Cxcl14	306748	0.483324	chemokine (C-X-C motif) ligand 14
Cxcl9	246759	-1.18426	chemokine (C-X-C motif) ligand 9
Cyba	79129	0.67932	cytochrome b-245, alpha polypeptide	Cyba	Cyba
Ednrb	50672	0.820957	endothelin receptor type B	Ednrb	Ednrb
Egr1	24330	-0.922069	early growth response 1	Egr1
Endou	680317	-0.986369	endonuclease, poly(U)-specific
Fas	246097	-0.801529	Fas (TNF receptor superfamily, member 6)	Fas	Fas
Fcer1g	25441	0.624757	Fc fragment of IgE, high affinity I, receptor for; gamma polypeptide
Fcgr1a	295279	0.758766	Fc fragment of IgG, high affinity Ia, receptor (CD64)
Fcgr3a	304966	0.665844	Fc fragment of IgG, low affinity IIIa, receptor
Fcnb	114091	0.86022	ficolin B
Gbp5	362050	0.9921	guanylate binding protein 5
Hcls1	288077	0.62615	hematopoietic cell specific Lyn substrate 1
Ifi204	304988	1.05326	interferon activated gene 204
Il1r1	304091	0.856358	interleukin 1 receptor, type I		Il1r1
Il4ra	361749	1.05983	interleukin 4 receptor, alpha
Inpp5d	54259	0.625273	inositol polyphosphate-5-phosphatase D
Irf7	293624	1.64119	interferon regulatory factor 7
Itga6	114517	0.714449	integrin, alpha 6
Itgal	308995	0.90984	integrin, alpha L
Jak2	24514	-0.632621	Janus kinase 2		Jak2
Klhl6	287974	0.999414	kelch-like 6 (Drosophila)
Klrk1	24934	1.94646	killer cell lectin-like receptor subfamily K, member 1
Lbp	29469	0.899166	lipopolysaccharide binding protein
Masp1	64023	-1.54527	mannan-binding lectin serine peptidase 1
Mlf1	310483	-1.51508	myeloid leukemia factor 1
Oas1b	246268	0.690068	2-5 oligoadenylate synthetase 1B
Oasl	304545	2.10517	2'-5'-oligoadenylate synthetase-like
Pik3r1	25513	0.500483	phosphoinositide-3-kinase, regulatory subunit 1 (alpha)	Pik3r1	Pik3r1
Pml	315713	0.539447	promyelocytic leukemia
Pparg	25664	1.01055	peroxisome proliferator-activated receptor gamma	Pparg	Pparg
Psmb9	24967	0.47024	proteasome (prosome, macropain) subunit, beta type 9 (large multifunctional peptidase 2)		Psmb9
RT1-A1	24973	1.43809	RT1 class Ia, locus A1
RT1-A2	24974	-1.82402	RT1 class Ia, locus A2
RT1-Ba	309621	0.490345	RT1 class II, locus Ba	RT1-Ba	RT1-Ba
RT1-CE1	309603	1.3198	RT1 class I, locus1
RT1-CE15	414789	0.994171	RT1 class I, locus CE15
RT1-Da	294269	0.798088	RT1 class II, locus Da		RT1-Da
RT1-Db1	294270	0.910679	RT1 class II, locus Db1	RT1-Db1	RT1-Db1
RT1-DOb	365542	1.67416	RT1 class II, locus DOb
RT1-M6-2	365527	1.12034	RT1 class I, locus M6, gene 2
RT1-S3	294228	-0.547847	RT1 class Ib, locus S3
RT1-T24-1	361787	1.73032	RT1 class I, locus T24, gene 1
RT1-T24-4	414784	1.02781	RT1 class I, locus T24, gene 4
Serping1	295703	0.859975	serpin peptidase inhibitor, clade G, member 1
Skap1	286975	1.31082	src kinase associated phosphoprotein 1
Slc11a1	316519	0.692877	solute carrier family 11 (proton-coupled divalent metal ion transporters), member 1		Slc11a1
Sod2	24787	0.746754	superoxide dismutase 2, mitochondrial	Sod2	Sod2
Stat5b	25126	-0.498556	signal transducer and activator of transcription 5B		Stat5b
Tap1	24811	0.836486	transporter 1, ATP-binding cassette, sub-family B (MDR/TAP)	Tap1	Tap1
Tinagl1	94174	0.458835	tubulointerstitial nephritis antigen-like 1
Vcam1	25361	0.777462	vascular cell adhesion molecule 1	Vcam1	Vcam1
Vnn1	29142	-1.15191	vanin 1
Wdr46	309628	0.973607	WD repeat domain 46
Zbtb16	353227	1.26231	zinc finger and BTB domain containing 16
		cell adhesion
Agt	24179	2.2774	angiotensinogen (serpin peptidase inhibitor, clade A, member 8)	Agt	Agt
Bcan	25393	0.736037	brevican
Cadm1	363058	0.636057	cell adhesion molecule 1
Cd36	29184	1.03692	CD36 molecule (thrombospondin receptor)	Cd36	Cd36
Cd9	24936	-0.769811	CD9 molecule
Cd99l2	171485	-0.532049	CD99 molecule-like 2
Cdh13	192248	1.45826	cadherin 13
Cdh17	117048	-1.14394	cadherin 17
Cdh24	498515	1.19189	cadherin 24, type 2
Cdh6	25409	1.01996	cadherin 6
Cdh8	84408	-3.28798	cadherin 8
Cdh9	29163	0.811132	cadherin 9
Clec7a	502902	0.749904	C-type lectin domain family 7, member A
Col11a1	25654	0.6336	collagen, type XI, alpha 1
Col12a1	25683	0.574276	collagen, type XII, alpha 1
Col14a1	314981	0.786667	collagen, type XIV, alpha 1
Col18a1	85251	-0.792607	collagen, type XVIII, alpha 1
Col5a3	60379	0.677833	collagen, type V, alpha 3
Comp	25304	-1.71742	cartilage oligomeric matrix protein
Coro1a	155151	0.6554	coronin, actin binding protein 1A
Cyr61	690489	-1.07112	cysteine-rich, angiogenic inducer, 61
Dlc1	65040	0.606759	deleted in liver cancer 1
Dsc2	291760	-0.750302	desmocollin 2
F5	304929	0.617879	coagulation factor V (proaccelerin, labile factor)	F5
Fbln5	29158	0.523213	fibulin 5
Flrt3	366205	-1.18775	fibronectin leucine rich transmembrane protein 3
Fn1	25661	0.761347	fibronectin 1	Fn1	Fn1
Hes1	29577	-0.844318	hairy and enhancer of split 1 (Drosophila)
Igsf11	299354	-1.30581	immunoglobulin superfamily, member 11
Itga2	170921	-1.2892	integrin, alpha 2		Itga2
Itga6	114517	0.714449	integrin, alpha 6
Itgal	308995	0.90984	integrin, alpha L
Itgav	296456	-0.581582	integrin, alpha V	Itgav	Itgav
Itgbl1	498564	0.718166	integrin, beta-like 1
Lgals3bp	245955	1.13619	lectin, galactoside-binding, soluble, 3 binding protein
Mia	81510	1.35279	melanoma inhibitory activity
Mllt4	26955	0.621705	myeloid/lymphoid or mixed-lineage leukemia (trithorax homolog, Drosophila); translocated to, 4
Muc4	303887	-1.4503	mucin 4, cell surface associated
Mybpc1	362867	-0.487037	myosin binding protein C, slow type
Nrcam	497815	-0.824765	neuronal cell adhesion molecule
Pdpn	54320	1.2667	podoplanin
Postn	361945	1.29573	periostin, osteoblast specific factor	Postn	Postn
Ppard	25682	0.559953	peroxisome proliferator-activated receptor delta		Ppard
Ror2	306782	0.871698	receptor tyrosine kinase-like orphan receptor 2
Sorbs1	686098	-0.849829	sorbin and SH3 domain containing 1		Sorbs1
Spon1	64456	0.524058	spondin 1, extracellular matrix protein
Spp1	25353	-0.564633	secreted phosphoprotein 1	Spp1	Spp1
Svep1	685899	0.614295	sushi, von Willebrand factor type A, EGF and pentraxin domain containing 1
Tek	89804	0.492547	TEK tyrosine kinase, endothelial	Tek
Thbs1	445442	0.636479	thrombospondin 1		Thbs1
Thbs4	29220	2.23712	thrombospondin 4
Tnfrsf12a	302965	0.528363	tumor necrosis factor receptor superfamily, member 12a
Tnr	25567	-2.31429	tenascin R (restrictin, janusin)
Tyro3	25232	1.24962	TYRO3 protein tyrosine kinase
Vcam1	25361	0.777462	vascular cell adhesion molecule 1	Vcam1	Vcam1
Vnn1	29142	-1.15191	vanin 1
Zan	304379	-1.05328	zonadhesin
		response to steroid hormone stimulus
Adipoq	246253	1.10444	adiponectin, C1Q and collagen domain containing	Adipoq	Adipoq
Aif1	29427	0.945026	allograft inflammatory factor 1		Aif1
Alpl	25586	-1.32008	alkaline phosphatase, liver/bone/kidney		Alpl
Aqp1	25240	-0.494138	aquaporin 1	Aqp1	Aqp1
Arsb	25227	-0.491985	arylsulfatase B		Arsb
Avpr1a	25107	1.12179	arginine vasopressin receptor 1A	Avpr1a
Bche	65036	1.31836	butyrylcholinesterase	Bche	Bche
C1qb	29687	0.610597	complement component 1, q subcomponent, B chain	C1qb
Cd36	29184	1.03692	CD36 molecule (thrombospondin receptor)	Cd36	Cd36
Cdo1	81718	-1.20187	cysteine dioxygenase, type I	Cdo1
Cebpa	24252	0.853904	CCAAT/enhancer binding protein (C/EBP), alpha
Col1a1	29393	0.797313	collagen, type I, alpha 1	Col1a1	Col1a1
Dusp1	114856	-0.941062	dual specificity phosphatase 1	Dusp1	Dusp1
Fabp4	79451	1.60645	fatty acid binding protein 4, adipocyte		Fabp4
Fas	246097	-0.801529	Fas (TNF receptor superfamily, member 6)	Fas	Fas
Gstm4	499689	-1.22365	glutathione S-transferase mu 4
H19	309122	2.34742	H19, imprinted maternally expressed transcript
Hmgb1	25459	-0.835461	high mobility group box 1	Hmgb1	Hmgb1
Hmox1	24451	-0.685959	heme oxygenase (decycling) 1	Hmox1	Hmox1
Hp	24464	1.1004	haptoglobin	Hp	Hp
Hsd11b2	25117	-1.46666	hydroxysteroid 11-beta dehydrogenase 2	Hsd11b2	Hsd11b2
Igf1	24482	-2.1157	insulin-like growth factor 1	Igf1	Igf1
Junb	24517	-1.57661	jun B proto-oncogene
Kcnma1	83731	0.771368	potassium large conductance calcium-activated channel, subfamily M, alpha member 1		Kcnma1
Lcat	24530	0.97284	lecithin cholesterol acyltransferase		Lcat
Ldlr	300438	0.934052	low density lipoprotein receptor		Ldlr
Mgp	25333	0.483263	matrix Gla protein		Mgp
Muc4	303887	-1.4503	mucin 4, cell surface associated
Nefl	83613	-1.05357	neurofilament, light polypeptide
Pdgfra	25267	0.513557	platelet derived growth factor receptor, alpha polypeptide
Pfkfb1	24638	1.58176	6-phosphofructo-2-kinase/fructose-2,6-biphosphatase 1		Pfkfb1
Pik3r1	25513	0.500483	phosphoinositide-3-kinase, regulatory subunit 1 (alpha)	Pik3r1	Pik3r1
Pparg	25664	1.01055	peroxisome proliferator-activated receptor gamma	Pparg	Pparg
Ptprn	116660	-0.75106	protein tyrosine phosphatase, receptor type, N		Ptprn
Serpina1	24648	0.768349	serpin peptidase inhibitor, clade A (alpha-1 antiproteinase, antitrypsin, member 1	Serpina1	Serpina1
Shh	29499	3.64991	sonic hedgehog
Slc9a3	24784	4.24115	solute carrier family 9 (sodium/hydrogen exchanger), member 3	Slc9a3	Slc9a3
Spp1	25353	-0.564633	secreted phosphoprotein 1	Spp1	Spp1
Stat5b	25126	-0.498556	signal transducer and activator of transcription 5B		Stat5b
Strn3	114520	-0.474873	striatin, calmodulin binding protein 3
Tek	89804	0.492547	TEK tyrosine kinase, endothelial	Tek
Wfdc1	171112	0.680283	WAP four-disulfide core domain 1
		regulation of cell adhesion
Ada	24165	0.750993	adenosine deaminase	Ada	Ada
Adipoq	246253	1.10444	adiponectin, C1Q and collagen domain containing	Adipoq	Adipoq
Bcl6	303836	-1.16344	B-cell CLL/lymphoma 6
Cd36	29184	1.03692	CD36 molecule (thrombospondin receptor)	Cd36	Cd36
Cdh13	192248	1.45826	cadherin 13
Col1a1	29393	0.797313	collagen, type I, alpha 1	Col1a1	Col1a1
Col8a1	304021	0.967859	collagen, type VIII, alpha 1
Cyr61	690489	-1.07112	cysteine-rich, angiogenic inducer, 61
Egflam	365691	0.814187	EGF-like, fibronectin type III and laminin G domains
Gtpbp4	114300	-0.921131	GTP binding protein 4
Itga2	170921	-1.2892	integrin, alpha 2		Itga2
Itga6	114517	0.714449	integrin, alpha 6
Itgal	308995	0.90984	integrin, alpha L
Jak2	24514	-0.632621	Janus kinase 2		Jak2
LOC299312	299312	1.0494	similar to G protein-binding protein CRFG
Muc4	303887	-1.4503	mucin 4, cell surface associated
Pik3r1	25513	0.500483	phosphoinositide-3-kinase, regulatory subunit 1 (alpha)	Pik3r1	Pik3r1
Prlr	24684	0.891005	prolactin receptor
Serpini1	116459	-0.759961	serpin peptidase inhibitor, clade I, member 1
Smoc2	292401	1.12086	SPARC related modular calcium binding 2
Spp1	25353	-0.564633	secreted phosphoprotein 1	Spp1	Spp1
St8sia4	116696	-1.97712	ST8 alpha-N-acetyl-neuraminide alpha-2,8-sialyltransferase 4
Stat5b	25126	-0.498556	signal transducer and activator of transcription 5B		Stat5b
Tgm2	56083	0.74806	transglutaminase 2, C polypeptide
Tnc	116640	1.74316	tenascin C	Tnc	Tnc
Tnr	25567	-2.31429	tenascin R (restrictin, janusin)
		regulation of immune system process
Ada	24165	0.750993	adenosine deaminase	Ada	Ada
Adipoq	246253	1.10444	adiponectin, C1Q and collagen domain containing	Adipoq	Adipoq
Bcl6	303836	-1.16344	B-cell CLL/lymphoma 6
C1qa	298566	0.766671	complement component 1, q subcomponent, A chain		C1qa
C1qb	29687	0.610597	complement component 1, q subcomponent, B chain	C1qb
C3	24232	2.05707	complement component 3	C3	C3
C4b	406161	1.22224	complement component 4B (Chido blood group)
C6	24237	0.7472	complement component 6
Cadm1	363058	0.636057	cell adhesion molecule 1
Cd74	25599	0.910385	Cd74 molecule, major histocompatibility complex, class II invariant chain
Cfb	294257	0.64594	complement factor B		Cfb
Cfh	155012	0.76295	complement factor H	Cfh	Cfh
Cfp	299314	0.795614	complement factor properdin
Clec7a	502902	0.749904	C-type lectin domain family 7, member A
Coro1a	155151	0.6554	coronin, actin binding protein 1A
Crp	117024	expression was detected only in ISIAH rats	C-reactive protein, pentraxin-related	Crp	Crp
Cxcl10	245920	-1.89569	chemokine (C-X-C motif) ligand 10	Cxcl10	Cxcl10
Fas	246097	-0.801529	Fas (TNF receptor superfamily, member 6)	Fas	Fas
Fcer1g	25441	0.624757	Fc fragment of IgE, high affinity I, receptor for; gamma polypeptide
Fcgr1a	295279	0.758766	Fc fragment of IgG, high affinity Ia, receptor (CD64)
Fcnb	114091	0.86022	ficolin B
Hmgb1	25459	-0.835461	high mobility group box 1	Hmgb1	Hmgb1
Hmox1	24451	-0.685959	heme oxygenase (decycling) 1	Hmox1	Hmox1
Hspa1a	24472	0.70029	heat shock 70kD protein 1A		Hspa1a
Il4ra	361749	1.05983	interleukin 4 receptor, alpha
Inpp5d	54259	0.625273	inositol polyphosphate-5-phosphatase D
Itga2	170921	-1.2892	integrin, alpha 2		Itga2
Itgal	308995	0.90984	integrin, alpha L
Jak3	25326	-0.57063	Janus kinase 3		Jak3
Klhl6	287974	0.999414	kelch-like 6 (Drosophila)
Klrk1	24934	1.94646	killer cell lectin-like receptor subfamily K, member 1
Lbp	29469	0.899166	lipopolysaccharide binding protein
Masp1	64023	-1.54527	mannan-binding lectin serine peptidase 1
Muc4	303887	-1.4503	mucin 4, cell surface associated
Pik3r1	25513	0.500483	phosphoinositide-3-kinase, regulatory subunit 1 (alpha)	Pik3r1	Pik3r1
Pldn	317630	-0.85925	pallidin homolog (mouse)
Rbp4	25703	1.83125	retinol binding protein 4, plasma		Rbp4
RT1-A1	24973	1.43809	RT1 class Ia, locus A1
RT1-A2	24974	-1.82402	RT1 class Ia, locus A2
RT1-Ba	309621	0.490345	RT1 class II, locus Ba	RT1-Ba	RT1-Ba
RT1-Da	294269	0.798088	RT1 class II, locus Da		RT1-Da
Serping1	295703	0.859975	serpin peptidase inhibitor, clade G, member 1
Shh	29499	3.64991	sonic hedgehog
Skap1	286975	1.31082	src kinase associated phosphoprotein 1
Slc11a1	316519	0.692877	solute carrier family 11 (proton-coupled divalent metal ion transporters), member 1		Slc11a1
Stat5b	25126	-0.498556	signal transducer and activator of transcription 5B		Stat5b
Tap1	24811	0.836486	transporter 1, ATP-binding cassette, sub-family B (MDR/TAP)	Tap1	Tap1
Vcam1	25361	0.777462	vascular cell adhesion molecule 1	Vcam1	Vcam1
Vnn1	29142	-1.15191	vanin 1
Zbtb16	353227	1.26231	zinc finger and BTB domain containing 16
		regulation of immune response
Ada	24165	0.750993	adenosine deaminase	Ada	Ada
Bcl6	303836	-1.16344	B-cell CLL/lymphoma 6
C1qa	298566	0.766671	complement component 1, q subcomponent, A chain		C1qa
C1qb	29687	0.610597	complement component 1, q subcomponent, B chain	C1qb
C3	24232	2.05707	complement component 3	C3	C3
C4b	406161	1.22224	complement component 4B (Chido blood group)
C6	24237	0.7472	complement component 6
Cadm1	363058	0.636057	cell adhesion molecule 1
Cfb	294257	0.64594	complement factor B		Cfb
Cfh	155012	0.76295	complement factor H	Cfh	Cfh
Cfp	299314	0.795614	complement factor properdin
Clec7a	502902	0.749904	C-type lectin domain family 7, member A
Crp	117024	expression was detected only in ISIAH rats	C-reactive protein, pentraxin-related	Crp	Crp
Fcer1g	25441	0.624757	Fc fragment of IgE, high affinity I, receptor for; gamma polypeptide
Fcgr1a	295279	0.758766	Fc fragment of IgG, high affinity Ia, receptor (CD64)
Fcnb	114091	0.86022	ficolin B
Hmox1	24451	-0.685959	heme oxygenase (decycling) 1	Hmox1	Hmox1
Hspa1a	24472	0.70029	heat shock 70kD protein 1A		Hspa1a
Il4ra	361749	1.05983	interleukin 4 receptor, alpha
Inpp5d	54259	0.625273	inositol polyphosphate-5-phosphatase D
Jak3	25326	-0.57063	Janus kinase 3		Jak3
Klhl6	287974	0.999414	kelch-like 6 (Drosophila)
Klrk1	24934	1.94646	killer cell lectin-like receptor subfamily K, member 1
Lbp	29469	0.899166	lipopolysaccharide binding protein
Masp1	64023	-1.54527	mannan-binding lectin serine peptidase 1
Muc4	303887	-1.4503	mucin 4, cell surface associated
Rbp4	25703	1.83125	retinol binding protein 4, plasma		Rbp4
RT1-A1	24973	1.43809	RT1 class Ia, locus A1
RT1-A2	24974	-1.82402	RT1 class Ia, locus A2
RT1-Ba	309621	0.490345	RT1 class II, locus Ba	RT1-Ba	RT1-Ba
RT1-Da	294269	0.798088	RT1 class II, locus Da		RT1-Da
Serping1	295703	0.859975	serpin peptidase inhibitor, clade G, member 1
Skap1	286975	1.31082	src kinase associated phosphoprotein 1
Slc11a1	316519	0.692877	solute carrier family 11 (proton-coupled divalent metal ion transporters), member 1		Slc11a1
Stat5b	25126	-0.498556	signal transducer and activator of transcription 5B		Stat5b
Tap1	24811	0.836486	transporter 1, ATP-binding cassette, sub-family B (MDR/TAP)	Tap1	Tap1
		adaptive immune response
Bcl6	303836	-1.16344	B-cell CLL/lymphoma 6
C1qa	298566	0.766671	complement component 1, q subcomponent, A chain		C1qa
C1qb	29687	0.610597	complement component 1, q subcomponent, B chain	C1qb
C3	24232	2.05707	complement component 3	C3	C3
C4b	406161	1.22224	complement component 4B (Chido blood group)
C6	24237	0.7472	complement component 6
Cd74	25599	0.910385	Cd74 molecule, major histocompatibility complex, class II invariant chain
Crp	117024	expression was detected only in ISIAH rats	C-reactive protein, pentraxin-related	Crp	Crp
Fas	246097	-0.801529	Fas (TNF receptor superfamily, member 6)	Fas	Fas
Fcer1g	25441	0.624757	Fc fragment of IgE, high affinity I, receptor for; gamma polypeptide
Fcgr1a	295279	0.758766	Fc fragment of IgG, high affinity Ia, receptor (CD64)
Inpp5d	54259	0.625273	inositol polyphosphate-5-phosphatase D
Irf7	293624	1.64119	interferon regulatory factor 7
Klhl6	287974	0.999414	kelch-like 6 (Drosophila)
RT1-Ba	309621	0.490345	RT1 class II, locus Ba	RT1-Ba	RT1-Ba
RT1-Da	294269	0.798088	RT1 class II, locus Da		RT1-Da
Serping1	295703	0.859975	serpin peptidase inhibitor, clade G, member 1
Slc11a1	316519	0.692877	solute carrier family 11 (proton-coupled divalent metal ion transporters), member 1		Slc11a1
		response to corticosteroid stimulus
Adipoq	246253	1.10444	adiponectin, C1Q and collagen domain containing	Adipoq	Adipoq
Aif1	29427	0.945026	allograft inflammatory factor 1		Aif1
Alpl	25586	-1.32008	alkaline phosphatase, liver/bone/kidney		Alpl
Avpr1a	25107	1.12179	arginine vasopressin receptor 1A	Avpr1a
Bche	65036	1.31836	butyrylcholinesterase	Bche	Bche
C1qb	29687	0.610597	complement component 1, q subcomponent, B chain	C1qb
Cdo1	81718	-1.20187	cysteine dioxygenase, type I	Cdo1
Cebpa	24252	0.853904	CCAAT/enhancer binding protein (C/EBP), alpha
Col1a1	29393	0.797313	collagen, type I, alpha 1	Col1a1	Col1a1
Dusp1	114856	-0.941062	dual specificity phosphatase 1	Dusp1	Dusp1
Fabp4	79451	1.60645	fatty acid binding protein 4, adipocyte		Fabp4
Fas	246097	-0.801529	Fas (TNF receptor superfamily, member 6)	Fas	Fas
H19	309122	2.34742	H19, imprinted maternally expressed transcript
Hmgb1	25459	-0.835461	high mobility group box 1	Hmgb1	Hmgb1
Hp	24464	1.1004	haptoglobin	Hp	Hp
Hsd11b2	25117	-1.46666	hydroxysteroid 11-beta dehydrogenase 2	Hsd11b2	Hsd11b2
Igf1	24482	-2.1157	insulin-like growth factor 1	Igf1	Igf1
Junb	24517	-1.57661	jun B proto-oncogene
Kcnma1	83731	0.771368	potassium large conductance calcium-activated channel, subfamily M, alpha member 1		Kcnma1
Lcat	24530	0.97284	lecithin cholesterol acyltransferase		Lcat
Mgp	25333	0.483263	matrix Gla protein		Mgp
Nefl	83613	-1.05357	neurofilament, light polypeptide
Pfkfb1	24638	1.58176	6-phosphofructo-2-kinase/fructose-2,6-biphosphatase 1		Pfkfb1
Pik3r1	25513	0.500483	phosphoinositide-3-kinase, regulatory subunit 1 (alpha)	Pik3r1	Pik3r1
Slc9a3	24784	4.24115	solute carrier family 9 (sodium/hydrogen exchanger), member 3	Slc9a3	Slc9a3
		endocytosis
Abca1	313210	1.11797	ATP-binding cassette, subfamily A (ABC1), member 1		Abca1
Arc	54323	-1.10094	activity-regulated cytoskeleton-associated protein
Cd36	29184	1.03692	CD36 molecule (thrombospondin receptor)	Cd36	Cd36
Clec7a	502902	0.749904	C-type lectin domain family 7, member A
Coro1a	155151	0.6554	coronin, actin binding protein 1A
Cttn	60465	-0.753972	cortactin
Dab2	500666	0.791296	disabled homolog 2 (Drosophila)		Dab2
Ehd1	293692	0.635555	EH-domain containing 1
Elmo3	291962	0.985017	engulfment and cell motility 3
Fcer1g	25441	0.624757	Fc fragment of IgE, high affinity I, receptor for; gamma polypeptide
Fcgr1a	295279	0.758766	Fc fragment of IgG, high affinity Ia, receptor (CD64)
Gria1	50592	-2.39014	glutamate receptor, ionotropic, AMPA 1		Gria1
Gulp1	314543	-1.13219	GULP, engulfment adaptor PTB domain containing 1
Hck	25734	0.978109	hemopoietic cell kinase
Hip1	192154	-0.53564	huntingtin interacting protein 1
Itgav	296456	-0.581582	integrin, alpha V	Itgav	Itgav
Ldlr	300438	0.934052	low density lipoprotein receptor		Ldlr
Nostrin	311111	1.16565	nitric oxide synthase trafficker
Scara5	305974	0.998645	scavenger receptor class A, member 5 (putative)
Sh3gl2	116743	0.766211	SH3-domain GRB2-like 2
Shh	29499	3.64991	sonic hedgehog
Slc11a1	316519	0.692877	solute carrier family 11 (proton-coupled divalent metal ion transporters), member 1		Slc11a1
Slc9a3	24784	4.24115	solute carrier family 9 (sodium/hydrogen exchanger), member 3	Slc9a3	Slc9a3
Steap2	312052	1.3307	STEAP family member 2, metalloreductase
Tfrc	64678	-1.26266	transferrin receptor
Unc13a	64829	-1.00603	unc-13 homolog A (C, elegans)		Unc13a
Vldlr	25696	-0.611432	very low density lipoprotein receptor		Vldlr
		regulation of cell proliferation
Ada	24165	0.750993	adenosine deaminase	Ada	Ada
Agt	24179	2.2774	angiotensinogen (serpin peptidase inhibitor, clade A, member 8)	Agt	Agt
Aif1	29427	0.945026	allograft inflammatory factor 1		Aif1
Arhgap5	299012	-0.578853	Rho GTPase activating protein 5
Atpif1	25392	-0.474635	ATPase inhibitory factor 1
Avpr1a	25107	1.12179	arginine vasopressin receptor 1A	Avpr1a
Bcl6	303836	-1.16344	B-cell CLL/lymphoma 6
Cd9	24936	-0.769811	CD9 molecule
Cdh13	192248	1.45826	cadherin 13
Cdkn2b	25164	-0.851347	cyclin-dependent kinase inhibitor 2B (p15, inhibits CDK4)	Cdkn2b
Cebpa	24252	0.853904	CCAAT/enhancer binding protein (C/EBP), alpha
Clec11a	29313	1.23235	C-type lectin domain family 11, member A
Col18a1	85251	-0.792607	collagen, type XVIII, alpha 1
Coro1a	155151	0.6554	coronin, actin binding protein 1A
Cxcl10	245920	-1.89569	chemokine (C-X-C motif) ligand 10	Cxcl10	Cxcl10
Cxcl12	24772	0.912329	chemokine (C-X-C motif) ligand 12		Cxcl12
Cyba	79129	0.67932	cytochrome b-245, alpha polypeptide	Cyba	Cyba
Dlc1	65040	0.606759	deleted in liver cancer 1
Dpt	289178	0.783124	dermatopontin
Ednrb	50672	0.820957	endothelin receptor type B	Ednrb	Ednrb
F2r	25439	0.532445	coagulation factor II (thrombin receptor	F2r
Fabp1	24360	expression was detected only in ISIAH rats	fatty acid binding protein 1, liver	Fabp1
Fabp4	79451	1.60645	fatty acid binding protein 4, adipocyte		Fabp4
Fntb	64511	1.19092	farnesyltransferase, CAAX box, beta
Foxo1	84482	-0.858812	forkhead box O1		Foxo1
Gtpbp4	114300	-0.921131	GTP binding protein 4
H19	309122	2.34742	H19, imprinted maternally expressed transcript
Hcls1	288077	0.62615	hematopoietic cell specific Lyn substrate 1
Hdac4	363287	0.733913	histone deacetylase 4	Hdac4	Hdac4
Hes1	29577	-0.844318	hairy and enhancer of split 1 (Drosophila)
Hmgb1	25459	-0.835461	high mobility group box 1	Hmgb1	Hmgb1
Hmox1	24451	-0.685959	heme oxygenase (decycling) 1	Hmox1	Hmox1
Hyal1	367166	0.491223	hyaluronoglucosaminidase 1	Hyal1	Hyal1
Igf1	24482	-2.1157	insulin-like growth factor 1	Igf1	Igf1
Igfbp5	25285	1.07611	insulin-like growth factor binding protein 5
Inpp5d	54259	0.625273	inositol polyphosphate-5-phosphatase D
Itga2	170921	-1.2892	integrin, alpha 2		Itga2
Itgal	308995	0.90984	integrin, alpha L
Itgav	296456	-0.581582	integrin, alpha V	Itgav	Itgav
Jak2	24514	-0.632621	Janus kinase 2		Jak2
Jak3	25326	-0.57063	Janus kinase 3		Jak3
Lifr	81680	-0.602436	leukemia inhibitory factor receptor alpha
LOC299312	299312	1.0494	similar to G protein-binding protein CRFG
Nkx3-1	305999	2.107	NK3 homeobox 1
Ntn1	114523	0.849505	netrin 1
Pde1a	81529	-3.3446	phosphodiesterase 1A, calmodulin-dependent
Pdgfc	79429	0.727974	platelet derived growth factor C
Pdgfra	25267	0.513557	platelet derived growth factor receptor, alpha polypeptide
Plau	25619	-0.783433	plasminogen activator, urokinase		Plau
Pml	315713	0.539447	promyelocytic leukemia
Ppard	25682	0.559953	peroxisome proliferator-activated receptor delta		Ppard
Pparg	25664	1.01055	peroxisome proliferator-activated receptor gamma	Pparg	Pparg
Ptges	59103	0.915568	prostaglandin E synthase
Rac2	366957	0.78819	ras-related C3 botulinum toxin substrate 2 (rho family, small GTP binding protein Rac2
Rbp4	25703	1.83125	retinol binding protein 4, plasma		Rbp4
Rerg	502916	-0.815198	RAS-like, estrogen-regulated, growth-inhibitor
Serpine1	24617	-2.03636	serpin peptidase inhibitor, clade E (nexin, plasminogen activator inhibitor type 1), member 1	Serpine1	Serpine1
Shh	29499	3.64991	sonic hedgehog
Slfn2	303380	0.657106	schlafen 2
Sod2	24787	0.746754	superoxide dismutase 2, mitochondrial	Sod2	Sod2
Stat5b	25126	-0.498556	signal transducer and activator of transcription 5B		Stat5b
Tek	89804	0.492547	TEK tyrosine kinase, endothelial	Tek
Tgfa	24827	-0.708009	transforming growth factor alpha
Tgm2	56083	0.74806	transglutaminase 2, C polypeptide
Vcam1	25361	0.777462	vascular cell adhesion molecule 1	Vcam1	Vcam1
Wfdc1	171112	0.680283	WAP four-disulfide core domain 1
Zbtb16	353227	1.26231	zinc finger and BTB domain containing 16
		regulation of response to external stimulus
Ada	24165	0.750993	adenosine deaminase	Ada	Ada
Ahsg	25373	expression was detected only in ISIAH rats	alpha-2-HS-glycoprotein		Ahsg
Bcl6	303836	-1.16344	B-cell CLL/lymphoma 6
C3	24232	2.05707	complement component 3	C3	C3
Cartpt	29131	-3.08733	CART prepropeptide		Cartpt
Cdh13	192248	1.45826	cadherin 13
Cfh	155012	0.76295	complement factor H	Cfh	Cfh
Cxcl10	245920	-1.89569	chemokine (C-X-C motif) ligand 10	Cxcl10	Cxcl10
Cxcl12	24772	0.912329	chemokine (C-X-C motif) ligand 12		Cxcl12
Cxcl9	246759	-1.18426	chemokine (C-X-C motif) ligand 9
Ednrb	50672	0.820957	endothelin receptor type B	Ednrb	Ednrb
F2r	25439	0.532445	coagulation factor II (thrombin receptor	F2r
Fabp4	79451	1.60645	fatty acid binding protein 4, adipocyte		Fabp4
Fcer1g	25441	0.624757	Fc fragment of IgE, high affinity I, receptor for; gamma polypeptide
Fcgr1a	295279	0.758766	Fc fragment of IgG, high affinity Ia, receptor (CD64)
Hmgb1	25459	-0.835461	high mobility group box 1	Hmgb1	Hmgb1
Itga2	170921	-1.2892	integrin, alpha 2		Itga2
Jak2	24514	-0.632621	Janus kinase 2		Jak2
Lbp	29469	0.899166	lipopolysaccharide binding protein
Pdpn	54320	1.2667	podoplanin
Pparg	25664	1.01055	peroxisome proliferator-activated receptor gamma	Pparg	Pparg
Serping1	295703	0.859975	serpin peptidase inhibitor, clade G, member 1
Slit2	360272	1.25576	slit homolog 2 (Drosophila)
Spp1	25353	-0.564633	secreted phosphoprotein 1	Spp1	Spp1
Stat5b	25126	-0.498556	signal transducer and activator of transcription 5B		Stat5b
Tgm2	56083	0.74806	transglutaminase 2, C polypeptide
		response to stimulus
Abca1	313210	1.11797	ATP-binding cassette, subfamily A (ABC1), member 1		Abca1
Abcg1	85264	0.559735	ATP-binding cassette, subfamily G (WHITE), member 1
Abcg2	312382	1.08643	ATP-binding cassette, subfamily G (WHITE), member 2		Abcg2
Acacb	116719	0.979805	acetyl-CoA carboxylase beta		Acacb
Acot2	192272	-0.547992	acyl-CoA thioesterase 2)		Acot2
Acp5	25732	-1.54348	acid phosphatase 5, tartrate resistant		Acp5
Acsl3	114024	0.651488	acyl-CoA synthetase long-chain family member 3
Acta2	81633	0.93179	smooth muscle alpha-actin
Actg1	287876	0.533256	actin, gamma 1
Ada	24165	0.750993	adenosine deaminase	Ada	Ada
Adcy2	81636	1.05638	adenylate cyclase 2 (brain)
Adcy3	64508	0.983195	adenylate cyclase 3
Adcy4	54223	0.6346	adenylate cyclase 4
Adipoq	246253	1.10444	adiponectin, C1Q and collagen domain containing	Adipoq	Adipoq
Adrb3	25645	2.43747	adrenergic, beta-3-, receptor	Adrb3	Adrb3
Agt	24179	2.2774	angiotensinogen (serpin peptidase inhibitor, clade A, member 8)	Agt	Agt
Ahsg	25373	expression was detected only in ISIAH rats	alpha-2-HS-glycoprotein		Ahsg
Aif1	29427	0.945026	allograft inflammatory factor 1		Aif1
Alas1	65155	0.751309	aminolevulinate, delta-, synthase 1	Alas1	Alas1
Alox5	25290	-0.833292	arachidonate 5-lipoxygenase	Alox5
Alpl	25586	-1.32008	alkaline phosphatase, liver/bone/kidney		Alpl
Anxa5	25673	-0.96667	annexin A5		Anxa5
Aox1	54349	1.74079	aldehyde oxidase 1		Aox1
Apbb1	29722	0.522704	amyloid beta (A4) precursor protein-binding, family B, member 1 (Fe65)
Aqp1	25240	-0.494138	aquaporin 1	Aqp1	Aqp1
Aqp7	29171	1.03783	aquaporin 7
Arsb	25227	-0.491985	arylsulfatase B		Arsb
Asah2	114104	-0.647421	N-acylsphingosine amidohydrolase (non-lysosomal ceramidase) 2
Atp1a2	24212	1.2603	ATPase, Na+/K+ transporting, alpha 2 polypeptide	Atp1a2	Atp1a2
Avpr1a	25107	1.12179	arginine vasopressin receptor 1A	Avpr1a
Bak1	116502	1.09892	BCL2-antagonist/killer 1
Bche	65036	1.31836	butyrylcholinesterase	Bche	Bche
Bcl6	303836	-1.16344	B-cell CLL/lymphoma 6
Bhlhe40	79431	-1.22385	basic helix-loop-helix family, member e40
C1qa	298566	0.766671	complement component 1, q subcomponent, A chain		C1qa
C1qb	29687	0.610597	complement component 1, q subcomponent, B chain	C1qb
C3	24232	2.05707	complement component 3	C3	C3
C4b	406161	1.22224	complement component 4B (Chido blood group)
C6	24237	0.7472	complement component 6
Cadm1	363058	0.636057	cell adhesion molecule 1
Calm3	24244	-0.582413	calmodulin 3
Car3	54232	1.82825	carbonic anhydrase 3
Cartpt	29131	-3.08733	CART prepropeptide		Cartpt
Casq1	686019	-1.86703	calsequestrin 1 (fast-twitch, skeletal muscle)		Casq1
Cbp	362331	0.924673	Csk binding protein
Ccl11	29397	1.41144	chemokine (C-C motif) ligand 11		Ccl11
Ccl6	287910	0.666888	chemokine (C-C motif) ligand 6
Cd36	29184	1.03692	CD36 molecule (thrombospondin receptor)	Cd36	Cd36
Cd74	25599	0.910385	Cd74 molecule, major histocompatibility complex, class II invariant chain
Cdh13	192248	1.45826	cadherin 13
Cdkn2b	25164	-0.851347	cyclin-dependent kinase inhibitor 2B (p15, inhibits CDK4)	Cdkn2b
Cdo1	81718	-1.20187	cysteine dioxygenase, type I	Cdo1
Cebpa	24252	0.853904	CCAAT/enhancer binding protein (C/EBP), alpha
Cfb	294257	0.64594	complement factor B		Cfb
Cfh	155012	0.76295	complement factor H	Cfh	Cfh
Cfp	299314	0.795614	complement factor properdin
Chek2	114212	-0.915369	checkpoint kinase 2		Chek2
Chrna4	25590	-1.39747	cholinergic receptor, nicotinic, alpha 4
Clec7a	502902	0.749904	C-type lectin domain family 7, member A
Cnga1	85259	-0.932205	cyclic nucleotide gated channel alpha 1
Cnp	25275	0.657743	2',3'-cyclic nucleotide 3' phosphodiesterase
Col11a1	25654	0.6336	collagen, type XI, alpha 1
Col18a1	85251	-0.792607	collagen, type XVIII, alpha 1
Col1a1	29393	0.797313	collagen, type I, alpha 1	Col1a1	Col1a1
Col6a2	361821	0.519399	collagen, type VI, alpha 2
Coro1a	155151	0.6554	coronin, actin binding protein 1A
Cotl1	361422	-0.473556	coactosin-like 1 (Dictyostelium)
Cox8b	293056	0.757781	cytochrome c oxidase, subunit VIIIb
Cpox	308579	0.497931	coproporphyrinogen oxidase		Cpox
Creb3l1	25419	1.21826	cAMP responsive element binding protein 3-like 1
Crp	117024	expression was detected only in ISIAH rats	C-reactive protein, pentraxin-related	Crp	Crp
Crym	311093	-1.37876	crystallin, mu
Cstb	60465	-0.480855	cystatin B (stefin B)
Cx3cr1	171056	0.746701	chemokine (C-X3-C motif) receptor 1	Cx3cr1	Cx3cr1
Cxcl10	245920	-1.89569	chemokine (C-X-C motif) ligand 10	Cxcl10	Cxcl10
Cxcl12	24772	0.912329	chemokine (C-X-C motif) ligand 12		Cxcl12
Cxcl14	306748	0.483324	chemokine (C-X-C motif) ligand 14
Cxcl9	246759	-1.18426	chemokine (C-X-C motif) ligand 9
Cyba	79129	0.67932	cytochrome b-245, alpha polypeptide	Cyba	Cyba
Cyp2e1	266761	1.91174	cytochrome P450, family 2, subfamily e, polypeptide 1		Cyp2e1
Cyr61	690489	-1.07112	cysteine-rich, angiogenic inducer, 61
Dcn	681665	0.544606	decorin		Dcn
Ddit4	289780	-1.91358	DNA-damage-inducible transcript 4
Dhfr	360583	0.949235	dihydrofolate reductase
Dlc1	65040	0.606759	deleted in liver cancer 1
Dnajb9	24908	-0.679904	DnaJ (Hsp40) homolog, subfamily B, member 9
Dusp1	114856	-0.941062	dual specificity phosphatase 1	Dusp1	Dusp1
Dusp19	311151	-0.885017	dual specificity phosphatase 19
Ednrb	50672	0.820957	endothelin receptor type B	Ednrb	Ednrb
Egr1	24330	-0.922069	early growth response 1	Egr1
Eif4ebp1	116636	-0.561568	eukaryotic translation initiation factor 4E binding protein 1
Endou	680317	-0.986369	endonuclease, poly(U)-specific
Entpd2	64467	0.842495	ectonucleoside triphosphate diphosphohydrolase 2	Entpd2
Ephx2	65030	4.36859	epoxide hydrolase 2, cytoplasmic	Ephx2	Ephx2
Ercc4	304719	-1.12059	excision repair cross-complementing rodent repair deficiency, complementation group 4		Ercc4
Etv1	362733	-0.523649	ets variant 1
F13a1	60327	1.00338	coagulation factor XIII, A1 polypeptide		F13a1
F2r	25439	0.532445	coagulation factor II (thrombin receptor	F2r
F5	304929	0.617879	coagulation factor V (proaccelerin, labile factor)	F5
Fabp4	79451	1.60645	fatty acid binding protein 4, adipocyte		Fabp4
Fas	246097	-0.801529	Fas (TNF receptor superfamily, member 6)	Fas	Fas
Fcer1g	25441	0.624757	Fc fragment of IgE, high affinity I, receptor for; gamma polypeptide
Fcgr1a	295279	0.758766	Fc fragment of IgG, high affinity Ia, receptor (CD64)
Fcgr3a	304966	0.665844	Fc fragment of IgG, low affinity IIIa, receptor
Fcnb	114091	0.86022	ficolin B
Fgb	24366	expression was detected only in ISIAH rats	fibrinogen beta chain		Fgb
Fgg	24367	1.4735	fibrinogen gamma chain		Fgg
Fn1	25661	0.761347	fibronectin 1	Fn1	Fn1
Fntb	64511	1.19092	farnesyltransferase, CAAX box, beta
Foxo1	84482	-0.858812	forkhead box O1		Foxo1
Gabbr1	81657	1.11006	gamma-aminobutyric acid (GABA) B receptor 1	Gabbr1	Gabbr1
Gadd45a	25112	-1.27596	growth arrest and DNA-damage-inducible, alpha
Gas6	58935	0.499464	growth arrest specific 6		Gas6
Gatm	81660	-1.25991	glycine amidinotransferase (L-arginine:glycine amidinotransferase)		Gatm
Gbp5	362050	0.9921	guanylate binding protein 5
Gcgr	24953	1.02375	glucagon receptor		Gcgr
Gk	79223	-0.634895	glycerol kinase		Gk
Gng2	80850	-0.593358	guanine nucleotide binding protein (G protein), gamma 2
Gria1	50592	-2.39014	glutamate receptor, ionotropic, AMPA 1		Gria1
Gsta3	494500	1.03452	glutathione S-transferase A3
Gstm2	24424	-0.604827	glutathione S-transferase mu 2	Gstm2
Gstm4	499689	-1.22365	glutathione S-transferase mu 4
Gstp1	24426	-0.52831	glutathione S-transferase pi 1	Gstp1	Gstp1
H19	309122	2.34742	H19, imprinted maternally expressed transcript
Hck	25734	0.978109	hemopoietic cell kinase
Hcls1	288077	0.62615	hematopoietic cell specific Lyn substrate 1
Hdac4	363287	0.733913	histone deacetylase 4	Hdac4	Hdac4
Hmgb1	25459	-0.835461	high mobility group box 1	Hmgb1	Hmgb1
Hmgcr	25675	0.63062	3-hydroxy-3-methylglutaryl-CoA reductase	Hmgcr	Hmgcr
Hmox1	24451	-0.685959	heme oxygenase (decycling) 1	Hmox1	Hmox1
Hp	24464	1.1004	haptoglobin	Hp	Hp
Hsd11b2	25117	-1.46666	hydroxysteroid 11-beta dehydrogenase 2	Hsd11b2	Hsd11b2
Hspa1a	24472	0.70029	heat shock 70kD protein 1A		Hspa1a
Hspa4l	294993	-0.550669	heat shock protein 4-like
Ifi204	304988	1.05326	interferon activated gene 204
Ifi47	246208	0.64058	interferon gamma inducible protein 47
Igf1	24482	-2.1157	insulin-like growth factor 1	Igf1	Igf1
Il10rb	117539	-0.817604	interleukin 10 receptor, beta
Il1r1	304091	0.856358	interleukin 1 receptor, type I		Il1r1
Il4ra	361749	1.05983	interleukin 4 receptor, alpha
Inpp5d	54259	0.625273	inositol polyphosphate-5-phosphatase D
Irak2	362418	0.886728	interleukin-1 receptor-associated kinase 2
Irf7	293624	1.64119	interferon regulatory factor 7
Itga2	170921	-1.2892	integrin, alpha 2		Itga2
Itga6	114517	0.714449	integrin, alpha 6
Itgal	308995	0.90984	integrin, alpha L
Jak2	24514	-0.632621	Janus kinase 2		Jak2
Junb	24517	-1.57661	jun B proto-oncogene
Kcnma1	83731	0.771368	potassium large conductance calcium-activated channel, subfamily M, alpha member 1		Kcnma1
Klhl6	287974	0.999414	kelch-like 6 (Drosophila)
Krt8	25626	-0.63458	keratin 8
Lbp	29469	0.899166	lipopolysaccharide binding protein
Lcat	24530	0.97284	lecithin cholesterol acyltransferase		Lcat
Ldlr	300438	0.934052	low density lipoprotein receptor		Ldlr
Lifr	81680	-0.602436	leukemia inhibitory factor receptor alpha
LOC360228	360228	1.5803	WDNM1 homolog
Lpl	24539	0.518087	lipoprotein lipase	Lpl	Lpl
Lrat	64047	-0.924897	lecithin-retinol acyltransferase (phosphatidylcholine-retinol-O-acyltransferase)
Lyz2	25211	0.804753	lysozyme 2		Lyz2
Map1lc3a	362245	0.556711	microtubule-associated protein 1 light chain 3 alpha
Masp1	64023	-1.54527	mannan-binding lectin serine peptidase 1
Mgp	25333	0.483263	matrix Gla protein		Mgp
Mlxipl	171078	-0.934364	MLX interacting protein-like
Mphosph8	290270	-0.855549	M-phase phosphoprotein 8
Mpo	303413	4.45676	myeloperoxidase	Mpo	Mpo
Mt1a	24567	-1.29654	metallothionein 1a
Mt2A	689415	-1.05213	metallothionein 2A		Mt2A
Muc4	303887	-1.4503	mucin 4, cell surface associated
Mutyh	170841	0.774284	mutY homolog (E, coli)
Mx1	24575	1.41683	myxovirus (influenza virus resistance 1
Naprt1	315085	0.934713	nicotinate phosphoribosyltransferase domain containing 1
Ndufa10l1	316632	1.20873	NADH dehydrogenase (ubiquinone) 1 alpha subcomplex 10-like 1
Nedd4l	291553	-1.28611	neural precursor cell expressed, developmentally down-regulated 4-like
Nefl	83613	-1.05357	neurofilament, light polypeptide
Nnat	94270	-0.542416	neuronatin
Nqo2	291084	-0.563757	NAD(PH dehydrogenase, quinone 2
Nr4a3	58853	1.20162	nuclear receptor subfamily 4, group A, member 3
Oas1b	246268	0.690068	2-5 oligoadenylate synthetase 1B
Oasl	304545	2.10517	2'-5'-oligoadenylate synthetase-like
Pck1	362282	3.83295	phosphoenolpyruvate carboxykinase 1 (soluble)		Pck1
Pdgfra	25267	0.513557	platelet derived growth factor receptor, alpha polypeptide
Pdpn	54320	1.2667	podoplanin
Pfkfb1	24638	1.58176	6-phosphofructo-2-kinase/fructose-2,6-biphosphatase 1		Pfkfb1
Pik3r1	25513	0.500483	phosphoinositide-3-kinase, regulatory subunit 1 (alpha)	Pik3r1	Pik3r1
Plau	25619	-0.783433	plasminogen activator, urokinase		Plau
Plcb4	25031	1.14906	phospholipase C, beta 4
Pldn	317630	-0.85925	pallidin homolog (mouse)
Pllp	64364	1.45203	plasmolipin
Plod2	300901	-0.978044	procollagen lysine, 2-oxoglutarate 5-dioxygenase 2
Pml	315713	0.539447	promyelocytic leukemia
Pnkp	308576	0.54997	polynucleotide kinase 3'-phosphatase
Ppard	25682	0.559953	peroxisome proliferator-activated receptor delta		Ppard
Pparg	25664	1.01055	peroxisome proliferator-activated receptor gamma	Pparg	Pparg
Ppt1	29411	0.475782	palmitoyl-protein thioesterase 1		Ppt1
Prkcb	25023	0.904201	protein kinase C, beta	Prkcb	Prkcb
Pros1	81750	-0.625921	protein S (alpha)
Psmb9	24967	0.47024	proteasome (prosome, macropain) subunit, beta type 9 (large multifunctional peptidase 2)		Psmb9
Ptges	59103	0.915568	prostaglandin E synthase
Ptgr1	192227	-0.599493	prostaglandin reductase 1
Ptprn	116660	-0.75106	protein tyrosine phosphatase, receptor type, N		Ptprn
Rac2	366957	0.78819	ras-related C3 botulinum toxin substrate 2 (rho family, small GTP binding protein Rac2
Rbp4	25703	1.83125	retinol binding protein 4, plasma		Rbp4
Rerg	502916	-0.815198	RAS-like, estrogen-regulated, growth-inhibitor
Retn	246250	2.26032	resistin	Retn	Retn
Ror2	306782	0.871698	receptor tyrosine kinase-like orphan receptor 2
Rps6ka5	314384	0.54613	ribosomal protein S6 kinase, polypeptide 5
RT1-A1	24973	1.43809	RT1 class Ia, locus A1
RT1-A2	24974	-1.82402	RT1 class Ia, locus A2
RT1-Ba	309621	0.490345	RT1 class II, locus Ba	RT1-Ba	RT1-Ba
RT1-CE1	309603	1.3198	RT1 class I, locus1
RT1-CE15	414789	0.994171	RT1 class I, locus CE15
RT1-Da	294269	0.798088	RT1 class II, locus Da		RT1-Da
RT1-Db1	294270	0.910679	RT1 class II, locus Db1	RT1-Db1	RT1-Db1
RT1-DOb	365542	1.67416	RT1 class II, locus DOb
RT1-M6-2	365527	1.12034	RT1 class I, locus M6, gene 2
RT1-S3	294228	-0.547847	RT1 class Ib, locus S3
RT1-T24-1	361787	1.73032	RT1 class I, locus T24, gene 1
RT1-T24-4	414784	1.02781	RT1 class I, locus T24, gene 4
Rtp4	360733	1.13728	receptor (chemosensory) transporter protein 4
S100b	25742	-1.72004	S100 calcium binding protein B	S100b	S100b
S1pr3	306792	0.766016	sphingosine-1-phosphate receptor 3
Scara5	305974	0.998645	scavenger receptor class A, member 5 (putative)
Serpina1	24648	0.768349	serpin peptidase inhibitor, clade A (alpha-1 antiproteinase, antitrypsin, member 1	Serpina1	Serpina1
Serpina3n	24795	1.03416	serine (or cysteine peptidase inhibitor, clade A, member 3N
Serpine1	24617	-2.03636	serpin peptidase inhibitor, clade E (nexin, plasminogen activator inhibitor type 1), member 1	Serpine1	Serpine1
Serping1	295703	0.859975	serpin peptidase inhibitor, clade G, member 1
Sfrp2	310552	2.69466	secreted frizzled-related protein 2
Shc3	114858	-1.76311	SHC (Src homology 2 domain containing) transforming protein 3
Shh	29499	3.64991	sonic hedgehog
Shroom3	305230	1.29051	shroom family member 3
Skap1	286975	1.31082	src kinase associated phosphoprotein 1
Slc11a1	316519	0.692877	solute carrier family 11 (proton-coupled divalent metal ion transporters), member 1		Slc11a1
Slc1a3	29483	1.1555	solute carrier family 1 (glial high affinity glutamate transporter), member 3
Slc8a1	29715	0.582091	solute carrier family 8 (sodium/calcium exchanger), member 1	Slc8a1	Slc8a1
Slc9a3	24784	4.24115	solute carrier family 9 (sodium/hydrogen exchanger), member 3	Slc9a3	Slc9a3
Slit2	360272	1.25576	slit homolog 2 (Drosophila)
Sod2	24787	0.746754	superoxide dismutase 2, mitochondrial	Sod2	Sod2
Sorbs1	686098	-0.849829	sorbin and SH3 domain containing 1		Sorbs1
Spp1	25353	-0.564633	secreted phosphoprotein 1	Spp1	Spp1
Stat5b	25126	-0.498556	signal transducer and activator of transcription 5B		Stat5b
Steap2	312052	1.3307	STEAP family member 2, metalloreductase
Strn3	114520	-0.474873	striatin, calmodulin binding protein 3
Tacr2	25007	0.843163	tachykinin receptor 2	Tacr2
Tap1	24811	0.836486	transporter 1, ATP-binding cassette, sub-family B (MDR/TAP)	Tap1	Tap1
Tas1r1	29407	-0.737531	taste receptor, type 1, member 1
Tek	89804	0.492547	TEK tyrosine kinase, endothelial	Tek
Tfrc	64678	-1.26266	transferrin receptor
Tgfb1i1	84574	1.10892	transforming growth factor beta 1 induced transcript 1
Thbs1	445442	0.636479	thrombospondin 1		Thbs1
Tie1	89806	0.668252	tyrosine kinase with immunoglobulin-like and EGF-like domains 1
Tinagl1	94174	0.458835	tubulointerstitial nephritis antigen-like 1
Top2a	360243	0.799059	topoisomerase (DNA) II alpha
Trap1	287069	0.453527	TNF receptor-associated protein 1
Tusc5	360576	1.34736	tumor suppressor candidate 5
Ucp1	24860	expression was detected only in ISIAH rats	uncoupling protein 1 (mitochondrial, proton carrier)	Ucp1	Ucp1
Usp46	289584	-0.490313	ubiquitin specific peptidase 46
Vcam1	25361	0.777462	vascular cell adhesion molecule 1	Vcam1	Vcam1
Vldlr	25696	-0.611432	very low density lipoprotein receptor		Vldlr
Vnn1	29142	-1.15191	vanin 1
Wdr46	309628	0.973607	WD repeat domain 46
Wfdc1	171112	0.680283	WAP four-disulfide core domain 1
Wfs1	83725	1.76545	Wolfram syndrome 1 homolog (human)		Wfs1
Xdh	497811	-0.87971	xanthine dehydrogenase	Xdh	Xdh
Zmat3	64394	-0.589721	zinc finger, matrin type 3
		lipid metabolic process
Aadacl1	294930	-0.528385	arylacetamide deacetylase-like 1
Abca1	313210	1.11797	ATP-binding cassette, subfamily A (ABC1), member 1		Abca1
Abcg1	85264	0.559735	ATP-binding cassette, subfamily G (WHITE), member 1
Acacb	116719	0.979805	acetyl-CoA carboxylase beta		Acacb
Acad11	315973	-0.777067	acyl-CoA dehydrogenase family, member 11
Acadsb	25618	-0.707686	acyl-CoA dehydrogenase, short/branched chain		Acadsb
Acot2	192272	-0.547992	acyl-CoA thioesterase 2)		Acot2
Acsbg1	171410	-0.60686	acyl-CoA synthetase bubblegum family member 1
Acsl3	114024	0.651488	acyl-CoA synthetase long-chain family member 3
Adipoq	246253	1.10444	adiponectin, C1Q and collagen domain containing	Adipoq	Adipoq
Agpat9	305166	1.23003	1-acylglycerol-3-phosphate O-acyltransferase 9
Akr1c14	191574	1.39758	aldo-keto reductase family 1, member C14
Alox5	25290	-0.833292	arachidonate 5-lipoxygenase	Alox5
Apoc1	25292	-0.903062	apolipoprotein C-I		Apoc1
Asah2	114104	-0.647421	N-acylsphingosine amidohydrolase (non-lysosomal ceramidase) 2
Cd36	29184	1.03692	CD36 molecule (thrombospondin receptor)	Cd36	Cd36
Cd74	25599	0.910385	Cd74 molecule, major histocompatibility complex, class II invariant chain
Chpt1	362866	-0.672532	choline phosphotransferase 1
Cidea	291541	-0.864575	cell death-inducing DFFA-like effector a
Decr1	84497	-0.779767	2,4-dienoyl CoA reductase 1, mitochondrial
Dgat1	24312	0.631595	diacylglycerol O-acyltransferase 1		Dgat1
Dhrs4	303538	-0.478891	dehydrogenase/reductase (SDR family) member 4
Ehhadh	171142	2.01271	enoyl-CoA, hydratase/3-hydroxyacyl CoA dehydrogenase		Ehhadh
Ephx2	65030	4.36859	epoxide hydrolase 2, cytoplasmic	Ephx2	Ephx2
Fabp4	79451	1.60645	fatty acid binding protein 4, adipocyte		Fabp4
Fabp6	25440	-1.78806	fatty acid binding protein 6, ileal
Fasn	50671	0.91817	fatty acid synthase
Gtpbp4	114300	-0.921131	GTP binding protein 4
Hmgcr	25675	0.63062	3-hydroxy-3-methylglutaryl-CoA reductase	Hmgcr	Hmgcr
Hmox1	24451	-0.685959	heme oxygenase (decycling) 1	Hmox1	Hmox1
Hsd11b2	25117	-1.46666	hydroxysteroid 11-beta dehydrogenase 2	Hsd11b2	Hsd11b2
Ip6k2	59268	-0.520687	inositol hexakisphosphate kinase 2
Lcat	24530	0.97284	lecithin cholesterol acyltransferase		Lcat
Ldlr	300438	0.934052	low density lipoprotein receptor		Ldlr
LOC299312	299312	1.0494	similar to G protein-binding protein CRFG
Lpl	24539	0.518087	lipoprotein lipase	Lpl	Lpl
Lrat	64047	-0.924897	lecithin-retinol acyltransferase (phosphatidylcholine-retinol-O-acyltransferase)
Napepld	296757	1.04537	N-acyl phosphatidylethanolamine phospholipase D
Osbpl3	362360	0.56142	oxysterol binding protein-like 3
Osbpl9	298369	-0.465974	oxysterol binding protein-like 9
Pck1	362282	3.83295	phosphoenolpyruvate carboxykinase 1 (soluble)		Pck1
Pdpn	54320	1.2667	podoplanin
Pik3r1	25513	0.500483	phosphoinositide-3-kinase, regulatory subunit 1 (alpha)	Pik3r1	Pik3r1
Pla2g16	24913	0.618764	phospholipase A2, group XVI
Pla2g2d	298579	2.48962	phospholipase A2, group IID
Pla2g7	301265	-0.971755	phospholipase A2, group VII (platelet-activating factor acetylhydrolase, plasma)		Pla2g7
Plbd1	297694	-0.586183	phospholipase B domain containing 1
Plcb4	25031	1.14906	phospholipase C, beta 4
Pnpla1	361812	-4.03675	patatin-like phospholipase domain containing 1
Pnpla8	314075	-0.484864	patatin-like phospholipase domain containing 8
Ppard	25682	0.559953	peroxisome proliferator-activated receptor delta		Ppard
Pparg	25664	1.01055	peroxisome proliferator-activated receptor gamma	Pparg	Pparg
Ppt1	29411	0.475782	palmitoyl-protein thioesterase 1		Ppt1
Ptges	59103	0.915568	prostaglandin E synthase
Rbp4	25703	1.83125	retinol binding protein 4, plasma		Rbp4
Retsat	246298	2.5907	retinol saturase (all trans retinol 13,14 reductase)
Sc5dl	114100	1.76922	sterol-C5-desaturase (ERG3 delta-5-desaturase homolog, S, cerevisiae)-like
Scd1	246074	2.16121	stearoyl-Coenzyme A desaturase 1		Scd1
Serinc2	313057	-1.29368	serine incorporator 2
Sgms2	310849	-0.724182	sphingomyelin synthase 2
Shh	29499	3.64991	sonic hedgehog
Smpdl3a	294422	-0.469096	sphingomyelin phosphodiesterase, acid-like 3A
Stat5b	25126	-0.498556	signal transducer and activator of transcription 5B		Stat5b
Ugcg	83626	-0.459707	UDP-glucose ceramide glucosyltransferase
Vldlr	25696	-0.611432	very low density lipoprotein receptor		Vldlr
		homeostatic process
Abca1	313210	1.11797	ATP-binding cassette, subfamily A (ABC1), member 1		Abca1
Abcg1	85264	0.559735	ATP-binding cassette, subfamily G (WHITE), member 1
Acp5	25732	-1.54348	acid phosphatase 5, tartrate resistant		Acp5
Adipoq	246253	1.10444	adiponectin, C1Q and collagen domain containing	Adipoq	Adipoq
Adrb3	25645	2.43747	adrenergic, beta-3-, receptor	Adrb3	Adrb3
Agt	24179	2.2774	angiotensinogen (serpin peptidase inhibitor, clade A, member 8)	Agt	Agt
Aspa	79251	1.00586	aspartoacylase		Aspa
Atp1a2	24212	1.2603	ATPase, Na+/K+ transporting, alpha 2 polypeptide	Atp1a2	Atp1a2
Atp2b4	29600	0.627571	ATPase, Ca++ transporting, plasma membrane 4
Avpr1a	25107	1.12179	arginine vasopressin receptor 1A	Avpr1a
Bak1	116502	1.09892	BCL2-antagonist/killer 1
Bcl6	303836	-1.16344	B-cell CLL/lymphoma 6
Cartpt	29131	-3.08733	CART prepropeptide		Cartpt
Cd9	24936	-0.769811	CD9 molecule
Chrna1	79557	1.02095	cholinergic receptor, nicotinic, alpha 1 (muscle)
Chrna4	25590	-1.39747	cholinergic receptor, nicotinic, alpha 4
Cidea	291541	-0.864575	cell death-inducing DFFA-like effector a
Coro1a	155151	0.6554	coronin, actin binding protein 1A
Ednrb	50672	0.820957	endothelin receptor type B	Ednrb	Ednrb
Ercc4	304719	-1.12059	excision repair cross-complementing rodent repair deficiency, complementation group 4		Ercc4
F2r	25439	0.532445	coagulation factor II (thrombin receptor	F2r
Fabp4	79451	1.60645	fatty acid binding protein 4, adipocyte		Fabp4
Fas	246097	-0.801529	Fas (TNF receptor superfamily, member 6)	Fas	Fas
Glrx3	58815	-0.490147	glutaredoxin 3
Gria1	50592	-2.39014	glutamate receptor, ionotropic, AMPA 1		Gria1
Hcls1	288077	0.62615	hematopoietic cell specific Lyn substrate 1
Hmox1	24451	-0.685959	heme oxygenase (decycling) 1	Hmox1	Hmox1
Hspa1a	24472	0.70029	heat shock 70kD protein 1A		Hspa1a
Igf1	24482	-2.1157	insulin-like growth factor 1	Igf1	Igf1
Itga2	170921	-1.2892	integrin, alpha 2		Itga2
Itgav	296456	-0.581582	integrin, alpha V	Itgav	Itgav
Jak2	24514	-0.632621	Janus kinase 2		Jak2
Jak3	25326	-0.57063	Janus kinase 3		Jak3
Jph2	296345	1.87996	junctophilin 2
Kcnma1	83731	0.771368	potassium large conductance calcium-activated channel, subfamily M, alpha member 1		Kcnma1
Lcat	24530	0.97284	lecithin cholesterol acyltransferase		Lcat
Ldlr	300438	0.934052	low density lipoprotein receptor		Ldlr
LOC682967	682967	-0.479899	protein disulfide-isomerase TMX3-like
Lpar3	66025	-3.93428	lysophosphatidic acid receptor 3
Lpl	24539	0.518087	lipoprotein lipase	Lpl	Lpl
Mt1a	24567	-1.29654	metallothionein 1a
Mt2A	689415	-1.05213	metallothionein 2A		Mt2A
Pck1	362282	3.83295	phosphoenolpyruvate carboxykinase 1 (soluble)		Pck1
Pllp	64364	1.45203	plasmolipin
Ppard	25682	0.559953	peroxisome proliferator-activated receptor delta		Ppard
Pparg	25664	1.01055	peroxisome proliferator-activated receptor gamma	Pparg	Pparg
Ppt1	29411	0.475782	palmitoyl-protein thioesterase 1		Ppt1
Prkcb	25023	0.904201	protein kinase C, beta	Prkcb	Prkcb
Rac2	366957	0.78819	ras-related C3 botulinum toxin substrate 2 (rho family, small GTP binding protein Rac2
Rbp4	25703	1.83125	retinol binding protein 4, plasma		Rbp4
Scara5	305974	0.998645	scavenger receptor class A, member 5 (putative)
Serpine1	24617	-2.03636	serpin peptidase inhibitor, clade E (nexin, plasminogen activator inhibitor type 1), member 1	Serpine1	Serpine1
Slc11a1	316519	0.692877	solute carrier family 11 (proton-coupled divalent metal ion transporters), member 1		Slc11a1
Slc24a3	85267	0.686208	solute carrier family 24 (sodium/potassium/calcium exchanger), member 3
Slc4a11	311423	-1.82848	solute carrier family 4, sodium borate transporter, member 11
Slc4a4	84484	0.961466	solute carrier family 4, sodium bicarbonate cotransporter, member 4	Slc4a4	Slc4a4
Slc8a1	29715	0.582091	solute carrier family 8 (sodium/calcium exchanger), member 1	Slc8a1	Slc8a1
Slc9a3	24784	4.24115	solute carrier family 9 (sodium/hydrogen exchanger), member 3	Slc9a3	Slc9a3
Sod2	24787	0.746754	superoxide dismutase 2, mitochondrial	Sod2	Sod2
Stat5b	25126	-0.498556	signal transducer and activator of transcription 5B		Stat5b
Tfrc	64678	-1.26266	transferrin receptor
Tgfa	24827	-0.708009	transforming growth factor alpha
Tgm2	56083	0.74806	transglutaminase 2, C polypeptide
Trpc6	89823	0.848569	transient receptor potential cation channel, subfamily C, member 6	Trpc6	Trpc6
Wfs1	83725	1.76545	Wolfram syndrome 1 homolog (human)		Wfs1
Xdh	497811	-0.87971	xanthine dehydrogenase	Xdh	Xdh
		extracellular matrix organization
Agt	24179	2.2774	angiotensinogen (serpin peptidase inhibitor, clade A, member 8)	Agt	Agt
Apbb1	29722	0.522704	amyloid beta (A4) precursor protein-binding, family B, member 1 (Fe65)
Col11a1	25654	0.6336	collagen, type XI, alpha 1
Col18a1	85251	-0.792607	collagen, type XVIII, alpha 1
Col1a1	29393	0.797313	collagen, type I, alpha 1	Col1a1	Col1a1
Comp	25304	-1.71742	cartilage oligomeric matrix protein
Cyr61	690489	-1.07112	cysteine-rich, angiogenic inducer, 61
Dcn	681665	0.544606	decorin		Dcn
Dpt	289178	0.783124	dermatopontin
Egflam	365691	0.814187	EGF-like, fibronectin type III and laminin G domains
Fbln5	29158	0.523213	fibulin 5
Fn1	25661	0.761347	fibronectin 1	Fn1	Fn1
Mia	81510	1.35279	melanoma inhibitory activity
Pdgfra	25267	0.513557	platelet derived growth factor receptor, alpha polypeptide
Postn	361945	1.29573	periostin, osteoblast specific factor	Postn	Postn
Smoc2	292401	1.12086	SPARC related modular calcium binding 2
Tnr	25567	-2.31429	tenascin R (restrictin, janusin)
		regulation of inflammatory response
Ada	24165	0.750993	adenosine deaminase	Ada	Ada
Ahsg	25373	expression was detected only in ISIAH rats	alpha-2-HS-glycoprotein		Ahsg
Bcl6	303836	-1.16344	B-cell CLL/lymphoma 6
C3	24232	2.05707	complement component 3	C3	C3
Cfh	155012	0.76295	complement factor H	Cfh	Cfh
Ednrb	50672	0.820957	endothelin receptor type B	Ednrb	Ednrb
Fabp4	79451	1.60645	fatty acid binding protein 4, adipocyte		Fabp4
Fcer1g	25441	0.624757	Fc fragment of IgE, high affinity I, receptor for; gamma polypeptide
Fcgr1a	295279	0.758766	Fc fragment of IgG, high affinity Ia, receptor (CD64)
Itga2	170921	-1.2892	integrin, alpha 2		Itga2
Jak2	24514	-0.632621	Janus kinase 2		Jak2
Lbp	29469	0.899166	lipopolysaccharide binding protein
Pparg	25664	1.01055	peroxisome proliferator-activated receptor gamma	Pparg	Pparg
Serping1	295703	0.859975	serpin peptidase inhibitor, clade G, member 1
Stat5b	25126	-0.498556	signal transducer and activator of transcription 5B		Stat5b
Tgm2	56083	0.74806	transglutaminase 2, C polypeptide
		activation of immune response
C1qa	298566	0.766671	complement component 1, q subcomponent, A chain		C1qa
C1qb	29687	0.610597	complement component 1, q subcomponent, B chain	C1qb
C3	24232	2.05707	complement component 3	C3	C3
C4b	406161	1.22224	complement component 4B (Chido blood group)
C6	24237	0.7472	complement component 6
Cfb	294257	0.64594	complement factor B		Cfb
Cfh	155012	0.76295	complement factor H	Cfh	Cfh
Cfp	299314	0.795614	complement factor properdin
Clec7a	502902	0.749904	C-type lectin domain family 7, member A
Crp	117024	expression was detected only in ISIAH rats	C-reactive protein, pentraxin-related	Crp	Crp
Fcer1g	25441	0.624757	Fc fragment of IgE, high affinity I, receptor for; gamma polypeptide
Fcnb	114091	0.86022	ficolin B
Klhl6	287974	0.999414	kelch-like 6 (Drosophila)
Klrk1	24934	1.94646	killer cell lectin-like receptor subfamily K, member 1
Masp1	64023	-1.54527	mannan-binding lectin serine peptidase 1
Serping1	295703	0.859975	serpin peptidase inhibitor, clade G, member 1
Skap1	286975	1.31082	src kinase associated phosphoprotein 1
		humoral immune response
C1qa	298566	0.766671	complement component 1, q subcomponent, A chain		C1qa
C1qb	29687	0.610597	complement component 1, q subcomponent, B chain	C1qb
C3	24232	2.05707	complement component 3	C3	C3
C4b	406161	1.22224	complement component 4B (Chido blood group)
C6	24237	0.7472	complement component 6
Cfb	294257	0.64594	complement factor B		Cfb
Cfh	155012	0.76295	complement factor H	Cfh	Cfh
Cfp	299314	0.795614	complement factor properdin
Crp	117024	expression was detected only in ISIAH rats	C-reactive protein, pentraxin-related	Crp	Crp
Fcnb	114091	0.86022	ficolin B
Masp1	64023	-1.54527	mannan-binding lectin serine peptidase 1
Serping1	295703	0.859975	serpin peptidase inhibitor, clade G, member 1
		regulation of endocytosis
Adipoq	246253	1.10444	adiponectin, C1Q and collagen domain containing	Adipoq	Adipoq
Ahsg	25373	expression was detected only in ISIAH rats	alpha-2-HS-glycoprotein		Ahsg
Apoc1	25292	-0.903062	apolipoprotein C-I		Apoc1
C3	24232	2.05707	complement component 3	C3	C3
Cdh13	192248	1.45826	cadherin 13
Clec7a	502902	0.749904	C-type lectin domain family 7, member A
Fcer1g	25441	0.624757	Fc fragment of IgE, high affinity I, receptor for; gamma polypeptide
Fcgr1a	295279	0.758766	Fc fragment of IgG, high affinity Ia, receptor (CD64)
Hip1	192154	-0.53564	huntingtin interacting protein 1
Itga2	170921	-1.2892	integrin, alpha 2		Itga2
Ppt1	29411	0.475782	palmitoyl-protein thioesterase 1		Ppt1
Pros1	81750	-0.625921	protein S (alpha)
Rufy1	360521	-1.48518	RUN and FYVE domain containing 1
Slc11a1	316519	0.692877	solute carrier family 11 (proton-coupled divalent metal ion transporters), member 1		Slc11a1
		response to oxygen levels
Acot2	192272	-0.547992	acyl-CoA thioesterase 2)		Acot2
Ada	24165	0.750993	adenosine deaminase	Ada	Ada
Adipoq	246253	1.10444	adiponectin, C1Q and collagen domain containing	Adipoq	Adipoq
Alas1	65155	0.751309	aminolevulinate, delta-, synthase 1	Alas1	Alas1
Chrna4	25590	-1.39747	cholinergic receptor, nicotinic, alpha 4
Cxcl12	24772	0.912329	chemokine (C-X-C motif) ligand 12		Cxcl12
Ddit4	289780	-1.91358	DNA-damage-inducible transcript 4
Fas	246097	-0.801529	Fas (TNF receptor superfamily, member 6)	Fas	Fas
Hmox1	24451	-0.685959	heme oxygenase (decycling) 1	Hmox1	Hmox1
Hp	24464	1.1004	haptoglobin	Hp	Hp
Hsd11b2	25117	-1.46666	hydroxysteroid 11-beta dehydrogenase 2	Hsd11b2	Hsd11b2
Itga2	170921	-1.2892	integrin, alpha 2		Itga2
Kcnma1	83731	0.771368	potassium large conductance calcium-activated channel, subfamily M, alpha member 1		Kcnma1
Pdgfra	25267	0.513557	platelet derived growth factor receptor, alpha polypeptide
Pdpn	54320	1.2667	podoplanin
Plau	25619	-0.783433	plasminogen activator, urokinase		Plau
Plod2	300901	-0.978044	procollagen lysine, 2-oxoglutarate 5-dioxygenase 2
Pml	315713	0.539447	promyelocytic leukemia
Serpina1	24648	0.768349	serpin peptidase inhibitor, clade A (alpha-1 antiproteinase, antitrypsin, member 1	Serpina1	Serpina1
Shh	29499	3.64991	sonic hedgehog
Slc8a1	29715	0.582091	solute carrier family 8 (sodium/calcium exchanger), member 1	Slc8a1	Slc8a1
Sod2	24787	0.746754	superoxide dismutase 2, mitochondrial	Sod2	Sod2
Stat5b	25126	-0.498556	signal transducer and activator of transcription 5B		Stat5b
Tek	89804	0.492547	TEK tyrosine kinase, endothelial	Tek
Tfrc	64678	-1.26266	transferrin receptor
Vcam1	25361	0.777462	vascular cell adhesion molecule 1	Vcam1	Vcam1
Vldlr	25696	-0.611432	very low density lipoprotein receptor		Vldlr
		response to hypoxia
Acot2	192272	-0.547992	acyl-CoA thioesterase 2)		Acot2
Ada	24165	0.750993	adenosine deaminase	Ada	Ada
Adipoq	246253	1.10444	adiponectin, C1Q and collagen domain containing	Adipoq	Adipoq
Alas1	65155	0.751309	aminolevulinate, delta-, synthase 1	Alas1	Alas1
Chrna4	25590	-1.39747	cholinergic receptor, nicotinic, alpha 4
Cxcl12	24772	0.912329	chemokine (C-X-C motif) ligand 12		Cxcl12
Ddit4	289780	-1.91358	DNA-damage-inducible transcript 4
Fas	246097	-0.801529	Fas (TNF receptor superfamily, member 6)	Fas	Fas
Hmox1	24451	-0.685959	heme oxygenase (decycling) 1	Hmox1	Hmox1
Hp	24464	1.1004	haptoglobin	Hp	Hp
Hsd11b2	25117	-1.46666	hydroxysteroid 11-beta dehydrogenase 2	Hsd11b2	Hsd11b2
Itga2	170921	-1.2892	integrin, alpha 2		Itga2
Kcnma1	83731	0.771368	potassium large conductance calcium-activated channel, subfamily M, alpha member 1		Kcnma1
Plau	25619	-0.783433	plasminogen activator, urokinase		Plau
Plod2	300901	-0.978044	procollagen lysine, 2-oxoglutarate 5-dioxygenase 2
Pml	315713	0.539447	promyelocytic leukemia
Serpina1	24648	0.768349	serpin peptidase inhibitor, clade A (alpha-1 antiproteinase, antitrypsin, member 1	Serpina1	Serpina1
Shh	29499	3.64991	sonic hedgehog
Slc8a1	29715	0.582091	solute carrier family 8 (sodium/calcium exchanger), member 1	Slc8a1	Slc8a1
Sod2	24787	0.746754	superoxide dismutase 2, mitochondrial	Sod2	Sod2
Stat5b	25126	-0.498556	signal transducer and activator of transcription 5B		Stat5b
Tek	89804	0.492547	TEK tyrosine kinase, endothelial	Tek
Tfrc	64678	-1.26266	transferrin receptor
Vcam1	25361	0.777462	vascular cell adhesion molecule 1	Vcam1	Vcam1
Vldlr	25696	-0.611432	very low density lipoprotein receptor		Vldlr
		regulation of body fluid levels
Anxa5	25673	-0.96667	annexin A5		Anxa5
Avpr1a	25107	1.12179	arginine vasopressin receptor 1A	Avpr1a
C3	24232	2.05707	complement component 3	C3	C3
Entpd2	64467	0.842495	ectonucleoside triphosphate diphosphohydrolase 2	Entpd2
F13a1	60327	1.00338	coagulation factor XIII, A1 polypeptide		F13a1
F2r	25439	0.532445	coagulation factor II (thrombin receptor	F2r
F5	304929	0.617879	coagulation factor V (proaccelerin, labile factor)	F5
Fgb	24366	expression was detected only in ISIAH rats	fibrinogen beta chain		Fgb
Fgg	24367	1.4735	fibrinogen gamma chain		Fgg
Hsd11b2	25117	-1.46666	hydroxysteroid 11-beta dehydrogenase 2	Hsd11b2	Hsd11b2
Il10rb	117539	-0.817604	interleukin 10 receptor, beta
Kcnma1	83731	0.771368	potassium large conductance calcium-activated channel, subfamily M, alpha member 1		Kcnma1
Pldn	317630	-0.85925	pallidin homolog (mouse)
Pros1	81750	-0.625921	protein S (alpha)
Serping1	295703	0.859975	serpin peptidase inhibitor, clade G, member 1
Shh	29499	3.64991	sonic hedgehog
Wfs1	83725	1.76545	Wolfram syndrome 1 homolog (human)		Wfs1
		transport
Abca1	313210	1.11797	ATP-binding cassette, subfamily A (ABC1), member 1		Abca1
Abca8	303637	0.712966	ATP-binding cassette, subfamily A (ABC1), member 8
Abcb9	63886	0.823804	ATP-binding cassette, subfamily B (MDR/2FTAP), member 9
Abcd2	84356	1.42009	ATP-binding cassette, subfamily D (ALD), member 2
Abcg1	85264	0.559735	ATP-binding cassette, subfamily G (WHITE), member 1
Abcg2	312382	1.08643	ATP-binding cassette, subfamily G (WHITE), member 2		Abcg2
Acta2	81633	0.93179	smooth muscle alpha-actin
Adhfe1	362474	2.32575	alcohol dehydrogenase, iron containing, 1
Agt	24179	2.2774	angiotensinogen (serpin peptidase inhibitor, clade A, member 8)	Agt	Agt
Ap3s1	302290	-0.577156	adaptor-related protein complex 3, sigma 1 subunit
Apoc1	25292	-0.903062	apolipoprotein C-I		Apoc1
Apol9a	503164	1.15313	apolipoprotein L 9a
Aqp1	25240	-0.494138	aquaporin 1	Aqp1	Aqp1
Aqp7	29171	1.03783	aquaporin 7
Arc	54323	-1.10094	activity-regulated cytoskeleton-associated protein
Atp11b	361929	-0.671198	ATPase, class VI, type 11B
Atp1a2	24212	1.2603	ATPase, Na+/K+ transporting, alpha 2 polypeptide	Atp1a2	Atp1a2
Atp1b2	24214	-0.608457	ATPase, Na+/K+ transporting, beta 2 polypeptide
Atp2b4	29600	0.627571	ATPase, Ca++ transporting, plasma membrane 4
Avpr1a	25107	1.12179	arginine vasopressin receptor 1A	Avpr1a
Bak1	116502	1.09892	BCL2-antagonist/killer 1
Bcap29	298943	-0.604491	B-cell receptor-associated protein 29
Bcl6	303836	-1.16344	B-cell CLL/lymphoma 6
Bid	64625	0.905677	BH3 interacting domain death agonist
Cacna1h	114862	0.620937	calcium channel, voltage-dependent, T type, alpha 1H subunit
Cacna2d1	25399	0.495004	calcium channel, voltage-dependent, alpha2/delta subunit 1
Cartpt	29131	-3.08733	CART prepropeptide		Cartpt
Catsper2	366174	-1.03283	cation channel, sperm associated 2
Cd36	29184	1.03692	CD36 molecule (thrombospondin receptor)	Cd36	Cd36
Cd74	25599	0.910385	Cd74 molecule, major histocompatibility complex, class II invariant chain
Cdh17	117048	-1.14394	cadherin 17
Chmp4c	361916	-2.26728	charged multivesicular body protein 4C
Chrna1	79557	1.02095	cholinergic receptor, nicotinic, alpha 1 (muscle)
Chrna4	25590	-1.39747	cholinergic receptor, nicotinic, alpha 4
Clec7a	502902	0.749904	C-type lectin domain family 7, member A
Clic2	294141	-0.826834	chloride intracellular channel 2
Cnga1	85259	-0.932205	cyclic nucleotide gated channel alpha 1
Col1a1	29393	0.797313	collagen, type I, alpha 1	Col1a1	Col1a1
Coro1a	155151	0.6554	coronin, actin binding protein 1A
Crp	117024	expression was detected only in ISIAH rats	C-reactive protein, pentraxin-related	Crp	Crp
Crym	311093	-1.37876	crystallin, mu
Cttn	60465	-0.753972	cortactin
Cxcl10	245920	-1.89569	chemokine (C-X-C motif) ligand 10	Cxcl10	Cxcl10
Cyba	79129	0.67932	cytochrome b-245, alpha polypeptide	Cyba	Cyba
Dab2	500666	0.791296	disabled homolog 2 (Drosophila)		Dab2
Dgat1	24312	0.631595	diacylglycerol O-acyltransferase 1		Dgat1
Dnajc6	313409	1.12812	DnaJ (Hsp40) homolog, subfamily C, member 6
Ehd1	293692	0.635555	EH-domain containing 1
Elmo3	291962	0.985017	engulfment and cell motility 3
F2r	25439	0.532445	coagulation factor II (thrombin receptor	F2r
Fabp1	24360	expression was detected only in ISIAH rats	fatty acid binding protein 1, liver	Fabp1
Fabp4	79451	1.60645	fatty acid binding protein 4, adipocyte		Fabp4
Fabp6	25440	-1.78806	fatty acid binding protein 6, ileal
Fcer1g	25441	0.624757	Fc fragment of IgE, high affinity I, receptor for; gamma polypeptide
Fcgr1a	295279	0.758766	Fc fragment of IgG, high affinity Ia, receptor (CD64)
Gcgr	24953	1.02375	glucagon receptor		Gcgr
Gpihbp1	300027	-1.07179	glycosylphosphatidylinositol anchored high density lipoprotein binding protein 1
Gria1	50592	-2.39014	glutamate receptor, ionotropic, AMPA 1		Gria1
Gulp1	314543	-1.13219	GULP, engulfment adaptor PTB domain containing 1
Hap1	29430	-0.613096	huntingtin-associated protein 1		Hap1
Hck	25734	0.978109	hemopoietic cell kinase
Hip1	192154	-0.53564	huntingtin interacting protein 1
Ip6k2	59268	-0.520687	inositol hexakisphosphate kinase 2
Itgav	296456	-0.581582	integrin, alpha V	Itgav	Itgav
Jak2	24514	-0.632621	Janus kinase 2		Jak2
Kcna3	29731	-2.2548	potassium voltage-gated channel, shaker-related subfamily, member 3
Kcnd3	65195	-1.14516	potassium voltage-gated channel, Shal-related subfamily, member 3
Kcnh1	65198	-1.5036	potassium voltage-gated channel, subfamily H (eag-related, member 1
Kcnk5	364241	1.79095	potassium channel, subfamily K, member 5
Kcnk9	84429	0.736238	potassium channel, subfamily K, member 9
Kcnma1	83731	0.771368	potassium large conductance calcium-activated channel, subfamily M, alpha member 1		Kcnma1
Krt18	294853	2.82224	keratin 18
Laptm4b	315047	-0.699049	lysosomal protein transmembrane 4 beta
Lbp	29469	0.899166	lipopolysaccharide binding protein
Lcat	24530	0.97284	lecithin cholesterol acyltransferase		Lcat
Ldlr	300438	0.934052	low density lipoprotein receptor		Ldlr
Lgals9	25476	0.82378	lectin, galactoside-binding, soluble, 9
LOC100134871	100134871	3.77968	beta globin minor gene
LOC360504	360504	0.686786	hemoglobin alpha 2 chain
LOC367275	367275	1.3739	similar to 60S ribosomal protein L11
LOC689064	689064	2.01669	beta-globin		LOC689064
LOC690507	690507	4.96068	similar to Vomeromodulin
Lphn1	65096	-0.49863	latrophilin 1
Ltbp4	292734	0.64999	latent transforming growth factor beta binding protein 4
Ly6e	362934	2.20657	lymphocyte antigen 6 complex, locus E
Magmas	287065	0.706536	mitochondria-associated protein involved in granulocyte-macrophage colony-stimulating factor signal transduction
Myo5b	25132	-1.12733	myosin Vb		Myo5b
Ndufa10l1	316632	1.20873	NADH dehydrogenase (ubiquinone) 1 alpha subcomplex 10-like 1
Nefl	83613	-1.05357	neurofilament, light polypeptide
Nefm	24588	-0.792587	neurofilament, medium polypeptide		Nefm
Nostrin	311111	1.16565	nitric oxide synthase trafficker
Nup210	58958	1.11145	nucleoporin 210
Pdpn	54320	1.2667	podoplanin
Pldn	317630	-0.85925	pallidin homolog (mouse)
Pllp	64364	1.45203	plasmolipin
Pml	315713	0.539447	promyelocytic leukemia
Ppard	25682	0.559953	peroxisome proliferator-activated receptor delta		Ppard
Pparg	25664	1.01055	peroxisome proliferator-activated receptor gamma	Pparg	Pparg
Ppt1	29411	0.475782	palmitoyl-protein thioesterase 1		Ppt1
Preb	58842	0.516475	prolactin regulatory element binding
Prkcb	25023	0.904201	protein kinase C, beta	Prkcb	Prkcb
Pttg1ip	365548	0.486108	pituitary tumor-transforming 1 interacting protein
Rab15	299156	-1.13987	RAB15, member RAS oncogene family
Ramp1	58965	1.1649	receptor (G protein-coupled) activity modifying protein 1
Rbp4	25703	1.83125	retinol binding protein 4, plasma		Rbp4
Rhobtb3	309922	-0.774819	Rho-related BTB domain containing 3
Rims2	116839	2.91716	regulating synaptic membrane exocytosis 2
Rtp4	360733	1.13728	receptor (chemosensory) transporter protein 4
Rufy1	360521	-1.48518	RUN and FYVE domain containing 1
Scara5	305974	0.998645	scavenger receptor class A, member 5 (putative)
Scn1b	29686	-0.556307	sodium channel, voltage-gated, type I, beta		Scn1b
Scn4b	315611	2.33544	sodium channel, voltage-gated, type IV, beta
Serinc2	313057	-1.29368	serine incorporator 2
Sh3gl2	116743	0.766211	SH3-domain GRB2-like 2
Shh	29499	3.64991	sonic hedgehog
Slc11a1	316519	0.692877	solute carrier family 11 (proton-coupled divalent metal ion transporters), member 1		Slc11a1
Slc1a3	29483	1.1555	solute carrier family 1 (glial high affinity glutamate transporter), member 3
Slc1a5	292657	0.805667	solute carrier family 1 (neutral amino acid transporter), member 5
Slc24a3	85267	0.686208	solute carrier family 24 (sodium/potassium/calcium exchanger), member 3
Slc25a25	246771	-0.54943	solute carrier family 25 (mitochondrial carrier, phosphate carrier), member 25
Slc26a2	117267	-0.601151	solute carrier family 26 (sulfate transporter), member 2
Slc2a5	65197	-0.755739	solute carrier family 2 (facilitated glucose%2Ffructose transporter), member 5
Slc30a3	366568	0.735862	solute carrier family 30 (zinc transporter), member 3
Slc41a1	363985	0.563808	solute carrier family 41, member 1
Slc4a11	311423	-1.82848	solute carrier family 4, sodium borate transporter, member 11
Slc4a3	24781	-0.541502	solute carrier family 4 (anion exchanger), member 3
Slc4a4	84484	0.961466	solute carrier family 4, sodium bicarbonate cotransporter, member 4	Slc4a4	Slc4a4
Slc7a1	25648	-0.46866	solute carrier family 7 (cationic amino acid transporter, y%2B system), member 1
Slc7a4	303787	0.924	solute carrier family 7 (cationic amino acid transporter, y%2B system), member 4
Slc7a5	50719	1.04165	solute carrier family 7 (amino acid transporter light chain, L system), member 5
Slc7a7	83509	-0.692908	solute carrier family 7 (amino acid transporter light chain, y%2BL system), member 7		Slc7a7
Slc8a1	29715	0.582091	solute carrier family 8 (sodium/calcium exchanger), member 1	Slc8a1	Slc8a1
Slc9a3	24784	4.24115	solute carrier family 9 (sodium/hydrogen exchanger), member 3	Slc9a3	Slc9a3
Slco2a1	24546	-0.683979	solute carrier organic anion transporter family, member 2a1
Sorbs1	686098	-0.849829	sorbin and SH3 domain containing 1		Sorbs1
Spast	362700	-0.576251	spastin
Steap2	312052	1.3307	STEAP family member 2, metalloreductase
Stx11	292483	1.63838	syntaxin 11
Syt9	60564	-0.738451	synaptotagmin IX
Tap1	24811	0.836486	transporter 1, ATP-binding cassette, sub-family B (MDR/TAP)	Tap1	Tap1
Tfrc	64678	-1.26266	transferrin receptor
Thoc3	290519	0.717159	THO complex 3
Trpc6	89823	0.848569	transient receptor potential cation channel, subfamily C, member 6	Trpc6	Trpc6
Ttr	24856	3.92526	transthyretin		Ttr
Ucp1	24860	expression was detected only in ISIAH rats	uncoupling protein 1 (mitochondrial, proton carrier)	Ucp1	Ucp1
Unc13a	64829	-1.00603	unc-13 homolog A (C, elegans)		Unc13a
Vamp1	25624	-0.62149	vesicle-associated membrane protein 1
Vldlr	25696	-0.611432	very low density lipoprotein receptor		Vldlr
Vps36	290851	-0.564682	vacuolar protein sorting 36 homolog (S, cerevisiae)
Wdr46	309628	0.973607	WD repeat domain 46
Ywhaq	25577	-0.501573	tyrosine 3-monooxygenase/tryptophan 5-monooxygenase activation protein, theta polypeptide
Zmat3	64394	-0.589721	zinc finger, matrin type 3
		regulation of transport
Ada	24165	0.750993	adenosine deaminase	Ada	Ada
Adipoq	246253	1.10444	adiponectin, C1Q and collagen domain containing	Adipoq	Adipoq
Agt	24179	2.2774	angiotensinogen (serpin peptidase inhibitor, clade A, member 8)	Agt	Agt
Ahsg	25373	expression was detected only in ISIAH rats	alpha-2-HS-glycoprotein		Ahsg
Apbb1	29722	0.522704	amyloid beta (A4) precursor protein-binding, family B, member 1 (Fe65)
Apoc1	25292	-0.903062	apolipoprotein C-I		Apoc1
Avpr1a	25107	1.12179	arginine vasopressin receptor 1A	Avpr1a
Bak1	116502	1.09892	BCL2-antagonist/killer 1
C1qtnf2	497886	0.729271	C1q and tumor necrosis factor related protein 2
C3	24232	2.05707	complement component 3	C3	C3
Cacna2d1	25399	0.495004	calcium channel, voltage-dependent, alpha2/delta subunit 1
Cadm1	363058	0.636057	cell adhesion molecule 1
Cartpt	29131	-3.08733	CART prepropeptide		Cartpt
Cdh13	192248	1.45826	cadherin 13
Chrna4	25590	-1.39747	cholinergic receptor, nicotinic, alpha 4
Cidea	291541	-0.864575	cell death-inducing DFFA-like effector a
Clec7a	502902	0.749904	C-type lectin domain family 7, member A
Cxcl12	24772	0.912329	chemokine (C-X-C motif) ligand 12		Cxcl12
F2r	25439	0.532445	coagulation factor II (thrombin receptor	F2r
Fcer1g	25441	0.624757	Fc fragment of IgE, high affinity I, receptor for; gamma polypeptide
Fcgr1a	295279	0.758766	Fc fragment of IgG, high affinity Ia, receptor (CD64)
Hip1	192154	-0.53564	huntingtin interacting protein 1
Hmox1	24451	-0.685959	heme oxygenase (decycling) 1	Hmox1	Hmox1
Igf1	24482	-2.1157	insulin-like growth factor 1	Igf1	Igf1
Itga2	170921	-1.2892	integrin, alpha 2		Itga2
Itgav	296456	-0.581582	integrin, alpha V	Itgav	Itgav
Jak2	24514	-0.632621	Janus kinase 2		Jak2
Jak3	25326	-0.57063	Janus kinase 3		Jak3
Lpar3	66025	-3.93428	lysophosphatidic acid receptor 3
Nedd4l	291553	-1.28611	neural precursor cell expressed, developmentally down-regulated 4-like
Nnat	94270	-0.542416	neuronatin
Pkia	114906	-1.00279	protein kinase (cAMP-dependent, catalytic) inhibitor alpha
Plcb4	25031	1.14906	phospholipase C, beta 4
Ppt1	29411	0.475782	palmitoyl-protein thioesterase 1		Ppt1
Prkcb	25023	0.904201	protein kinase C, beta	Prkcb	Prkcb
Pros1	81750	-0.625921	protein S (alpha)
Rbp4	25703	1.83125	retinol binding protein 4, plasma		Rbp4
Rufy1	360521	-1.48518	RUN and FYVE domain containing 1
Shh	29499	3.64991	sonic hedgehog
Slc11a1	316519	0.692877	solute carrier family 11 (proton-coupled divalent metal ion transporters), member 1		Slc11a1
Slc8a1	29715	0.582091	solute carrier family 8 (sodium/calcium exchanger), member 1	Slc8a1	Slc8a1
Slc9a3	24784	4.24115	solute carrier family 9 (sodium/hydrogen exchanger), member 3	Slc9a3	Slc9a3
Sorbs1	686098	-0.849829	sorbin and SH3 domain containing 1		Sorbs1
Syt9	60564	-0.738451	synaptotagmin IX
Wfs1	83725	1.76545	Wolfram syndrome 1 homolog (human)		Wfs1
		innate immune response
C1qa	298566	0.766671	complement component 1, q subcomponent, A chain		C1qa
C1qb	29687	0.610597	complement component 1, q subcomponent, B chain	C1qb
C3	24232	2.05707	complement component 3	C3	C3
C4b	406161	1.22224	complement component 4B (Chido blood group)
C6	24237	0.7472	complement component 6
Cfb	294257	0.64594	complement factor B		Cfb
Cfp	299314	0.795614	complement factor properdin
Cyba	79129	0.67932	cytochrome b-245, alpha polypeptide	Cyba	Cyba
Fcnb	114091	0.86022	ficolin B
Il1r1	304091	0.856358	interleukin 1 receptor, type I		Il1r1
Lbp	29469	0.899166	lipopolysaccharide binding protein
Masp1	64023	-1.54527	mannan-binding lectin serine peptidase 1
Serping1	295703	0.859975	serpin peptidase inhibitor, clade G, member 1
Slc11a1	316519	0.692877	solute carrier family 11 (proton-coupled divalent metal ion transporters), member 1		Slc11a1
Vnn1	29142	-1.15191	vanin 1
		blood coagulation
Anxa5	25673	-0.96667	annexin A5		Anxa5
C3	24232	2.05707	complement component 3	C3	C3
Entpd2	64467	0.842495	ectonucleoside triphosphate diphosphohydrolase 2	Entpd2
F13a1	60327	1.00338	coagulation factor XIII, A1 polypeptide		F13a1
F2r	25439	0.532445	coagulation factor II (thrombin receptor	F2r
F5	304929	0.617879	coagulation factor V (proaccelerin, labile factor)	F5
Fgb	24366	expression was detected only in ISIAH rats	fibrinogen beta chain		Fgb
Fgg	24367	1.4735	fibrinogen gamma chain		Fgg
Il10rb	117539	-0.817604	interleukin 10 receptor, beta
Pldn	317630	-0.85925	pallidin homolog (mouse)
Pros1	81750	-0.625921	protein S (alpha)
Serping1	295703	0.859975	serpin peptidase inhibitor, clade G, member 1
Shh	29499	3.64991	sonic hedgehog
		regulation of apoptosis
Ada	24165	0.750993	adenosine deaminase	Ada	Ada
Adipoq	246253	1.10444	adiponectin, C1Q and collagen domain containing	Adipoq	Adipoq
Agt	24179	2.2774	angiotensinogen (serpin peptidase inhibitor, clade A, member 8)	Agt	Agt
Aif1	29427	0.945026	allograft inflammatory factor 1		Aif1
Apbb1	29722	0.522704	amyloid beta (A4) precursor protein-binding, family B, member 1 (Fe65)
Bak1	116502	1.09892	BCL2-antagonist/killer 1
Bcl6	303836	-1.16344	B-cell CLL/lymphoma 6
Bid	64625	0.905677	BH3 interacting domain death agonist
Bik	114496	-0.840327	BCL2-interacting killer (apoptosis-inducing)
C6	24237	0.7472	complement component 6
Cd74	25599	0.910385	Cd74 molecule, major histocompatibility complex, class II invariant chain
Cdh13	192248	1.45826	cadherin 13
Chek2	114212	-0.915369	checkpoint kinase 2		Chek2
Cidea	291541	-0.864575	cell death-inducing DFFA-like effector a
Cidec	500292	1.64534	cell death-inducing DFFA-like effector c		Cidec
Col18a1	85251	-0.792607	collagen, type XVIII, alpha 1
Csrnp3	29317	-1.01171	cysteine-serine-rich nuclear protein 3
Cstb	60465	-0.480855	cystatin B (stefin B)
Cx3cr1	171056	0.746701	chemokine (C-X3-C motif) receptor 1	Cx3cr1	Cx3cr1
Dlc1	65040	0.606759	deleted in liver cancer 1
Dnajb9	24908	-0.679904	DnaJ (Hsp40) homolog, subfamily B, member 9
Dusp1	114856	-0.941062	dual specificity phosphatase 1	Dusp1	Dusp1
Ednrb	50672	0.820957	endothelin receptor type B	Ednrb	Ednrb
F2r	25439	0.532445	coagulation factor II (thrombin receptor	F2r
Fas	246097	-0.801529	Fas (TNF receptor superfamily, member 6)	Fas	Fas
Fcer1g	25441	0.624757	Fc fragment of IgE, high affinity I, receptor for; gamma polypeptide
Fcgr1a	295279	0.758766	Fc fragment of IgG, high affinity Ia, receptor (CD64)
Fn1	25661	0.761347	fibronectin 1	Fn1	Fn1
Foxo1	84482	-0.858812	forkhead box O1		Foxo1
Hip1	192154	-0.53564	huntingtin interacting protein 1
Hmox1	24451	-0.685959	heme oxygenase (decycling) 1	Hmox1	Hmox1
Hspa1a	24472	0.70029	heat shock 70kD protein 1A		Hspa1a
Ifi204	304988	1.05326	interferon activated gene 204
Igf1	24482	-2.1157	insulin-like growth factor 1	Igf1	Igf1
Inpp5d	54259	0.625273	inositol polyphosphate-5-phosphatase D
Ip6k2	59268	-0.520687	inositol hexakisphosphate kinase 2
Jak2	24514	-0.632621	Janus kinase 2		Jak2
Kcnma1	83731	0.771368	potassium large conductance calcium-activated channel, subfamily M, alpha member 1		Kcnma1
Krt18	294853	2.82224	keratin 18
Map3k9	500690	-0.589283	mitogen-activated protein kinase kinase kinase 9
Nefl	83613	-1.05357	neurofilament, light polypeptide
Pde1a	81529	-3.3446	phosphodiesterase 1A, calmodulin-dependent
Pik3r1	25513	0.500483	phosphoinositide-3-kinase, regulatory subunit 1 (alpha)	Pik3r1	Pik3r1
Pml	315713	0.539447	promyelocytic leukemia
Ppp2r2b	60660	0.976149	protein phosphatase 2, regulatory subunit B, beta
Ppt1	29411	0.475782	palmitoyl-protein thioesterase 1		Ppt1
Serpinb9	361241	0.678614	serpin peptidase inhibitor, clade B (ovalbumin), member 9
Sgk3	171498	0.917756	serum%2Fglucocorticoid regulated kinase 3
Shh	29499	3.64991	sonic hedgehog
Sod2	24787	0.746754	superoxide dismutase 2, mitochondrial	Sod2	Sod2
Stat5b	25126	-0.498556	signal transducer and activator of transcription 5B		Stat5b
Tgfa	24827	-0.708009	transforming growth factor alpha
Tgm2	56083	0.74806	transglutaminase 2, C polypeptide
Top2a	360243	0.799059	topoisomerase (DNA) II alpha
Twist2	59327	0.996087	twist homolog 2 (Drosophila)
Vnn1	29142	-1.15191	vanin 1
Wfs1	83725	1.76545	Wolfram syndrome 1 homolog (human)		Wfs1
Zbtb16	353227	1.26231	zinc finger and BTB domain containing 16
Zmat3	64394	-0.589721	zinc finger, matrin type 3
		ion homeostasis
Adipoq	246253	1.10444	adiponectin, C1Q and collagen domain containing	Adipoq	Adipoq
Agt	24179	2.2774	angiotensinogen (serpin peptidase inhibitor, clade A, member 8)	Agt	Agt
Aspa	79251	1.00586	aspartoacylase		Aspa
Atp1a2	24212	1.2603	ATPase, Na+/K+ transporting, alpha 2 polypeptide	Atp1a2	Atp1a2
Atp2b4	29600	0.627571	ATPase, Ca++ transporting, plasma membrane 4
Avpr1a	25107	1.12179	arginine vasopressin receptor 1A	Avpr1a
Bak1	116502	1.09892	BCL2-antagonist/killer 1
Cd9	24936	-0.769811	CD9 molecule
Chrna1	79557	1.02095	cholinergic receptor, nicotinic, alpha 1 (muscle)
Chrna4	25590	-1.39747	cholinergic receptor, nicotinic, alpha 4
Ednrb	50672	0.820957	endothelin receptor type B	Ednrb	Ednrb
F2r	25439	0.532445	coagulation factor II (thrombin receptor	F2r
Gria1	50592	-2.39014	glutamate receptor, ionotropic, AMPA 1		Gria1
Hmox1	24451	-0.685959	heme oxygenase (decycling) 1	Hmox1	Hmox1
Itgav	296456	-0.581582	integrin, alpha V	Itgav	Itgav
Jak2	24514	-0.632621	Janus kinase 2		Jak2
Jak3	25326	-0.57063	Janus kinase 3		Jak3
Jph2	296345	1.87996	junctophilin 2
Kcnma1	83731	0.771368	potassium large conductance calcium-activated channel, subfamily M, alpha member 1		Kcnma1
Lpar3	66025	-3.93428	lysophosphatidic acid receptor 3
Mt1a	24567	-1.29654	metallothionein 1a
Mt2A	689415	-1.05213	metallothionein 2A		Mt2A
Pllp	64364	1.45203	plasmolipin
Ppard	25682	0.559953	peroxisome proliferator-activated receptor delta		Ppard
Ppt1	29411	0.475782	palmitoyl-protein thioesterase 1		Ppt1
Prkcb	25023	0.904201	protein kinase C, beta	Prkcb	Prkcb
Scara5	305974	0.998645	scavenger receptor class A, member 5 (putative)
Slc11a1	316519	0.692877	solute carrier family 11 (proton-coupled divalent metal ion transporters), member 1		Slc11a1
Slc24a3	85267	0.686208	solute carrier family 24 (sodium/potassium/calcium exchanger), member 3
Slc4a11	311423	-1.82848	solute carrier family 4, sodium borate transporter, member 11
Slc4a4	84484	0.961466	solute carrier family 4, sodium bicarbonate cotransporter, member 4	Slc4a4	Slc4a4
Slc8a1	29715	0.582091	solute carrier family 8 (sodium/calcium exchanger), member 1	Slc8a1	Slc8a1
Slc9a3	24784	4.24115	solute carrier family 9 (sodium/hydrogen exchanger), member 3	Slc9a3	Slc9a3
Sod2	24787	0.746754	superoxide dismutase 2, mitochondrial	Sod2	Sod2
Tfrc	64678	-1.26266	transferrin receptor
Tgfa	24827	-0.708009	transforming growth factor alpha
Tgm2	56083	0.74806	transglutaminase 2, C polypeptide
Trpc6	89823	0.848569	transient receptor potential cation channel, subfamily C, member 6	Trpc6	Trpc6
Wfs1	83725	1.76545	Wolfram syndrome 1 homolog (human)		Wfs1
		apoptosis
Acsbg1	171410	-0.60686	acyl-CoA synthetase bubblegum family member 1
Acta2	81633	0.93179	smooth muscle alpha-actin
Apbb1	29722	0.522704	amyloid beta (A4) precursor protein-binding, family B, member 1 (Fe65)
Asah2	114104	-0.647421	N-acylsphingosine amidohydrolase (non-lysosomal ceramidase) 2
Bak1	116502	1.09892	BCL2-antagonist/killer 1
Bid	64625	0.905677	BH3 interacting domain death agonist
Bik	114496	-0.840327	BCL2-interacting killer (apoptosis-inducing)
C6	24237	0.7472	complement component 6
Ccl6	287910	0.666888	chemokine (C-C motif) ligand 6
Cecr2	500308	-0.61761	cat eye syndrome chromosome region, candidate 2 homolog (human)
Cidea	291541	-0.864575	cell death-inducing DFFA-like effector a
Cidec	500292	1.64534	cell death-inducing DFFA-like effector c		Cidec
Ddit4	289780	-1.91358	DNA-damage-inducible transcript 4
Dlc1	65040	0.606759	deleted in liver cancer 1
Elmo3	291962	0.985017	engulfment and cell motility 3
F2r	25439	0.532445	coagulation factor II (thrombin receptor	F2r
Fas	246097	-0.801529	Fas (TNF receptor superfamily, member 6)	Fas	Fas
Ggct	362368	-0.582264	gamma-glutamyl cyclotransferase
Gulp1	314543	-1.13219	GULP, engulfment adaptor PTB domain containing 1
Hip1	192154	-0.53564	huntingtin interacting protein 1
Inpp5d	54259	0.625273	inositol polyphosphate-5-phosphatase D
Jak2	24514	-0.632621	Janus kinase 2		Jak2
Krt18	294853	2.82224	keratin 18
Krt8	25626	-0.63458	keratin 8
LOC652955	652955	0.598284	goliath
Ntn1	114523	0.849505	netrin 1
Pml	315713	0.539447	promyelocytic leukemia
Ppard	25682	0.559953	peroxisome proliferator-activated receptor delta		Ppard
Ppm1f	287931	0.928064	protein phosphatase, Mg2+/Mn2+ dependent, 1F
Ppt1	29411	0.475782	palmitoyl-protein thioesterase 1		Ppt1
Rassf5	54355	0.923561	Ras association domain family member 5
Shh	29499	3.64991	sonic hedgehog
Sod2	24787	0.746754	superoxide dismutase 2, mitochondrial	Sod2	Sod2
Top2a	360243	0.799059	topoisomerase (DNA) II alpha
Unc5c	362049	0.742035	unc-5 homolog C (C, elegans)
Zmat3	64394	-0.589721	zinc finger, matrin type 3
		lipid transport
Abca1	313210	1.11797	ATP-binding cassette, subfamily A (ABC1), member 1		Abca1
Abcg1	85264	0.559735	ATP-binding cassette, subfamily G (WHITE), member 1
Apoc1	25292	-0.903062	apolipoprotein C-I		Apoc1
Apol9a	503164	1.15313	apolipoprotein L 9a
Atp11b	361929	-0.671198	ATPase, class VI, type 11B
Cd36	29184	1.03692	CD36 molecule (thrombospondin receptor)	Cd36	Cd36
Fabp1	24360	expression was detected only in ISIAH rats	fatty acid binding protein 1, liver	Fabp1
Gpihbp1	300027	-1.07179	glycosylphosphatidylinositol anchored high density lipoprotein binding protein 1
Gulp1	314543	-1.13219	GULP, engulfment adaptor PTB domain containing 1
Lbp	29469	0.899166	lipopolysaccharide binding protein
Lcat	24530	0.97284	lecithin cholesterol acyltransferase		Lcat
Ldlr	300438	0.934052	low density lipoprotein receptor		Ldlr
Ppard	25682	0.559953	peroxisome proliferator-activated receptor delta		Ppard
Pparg	25664	1.01055	peroxisome proliferator-activated receptor gamma	Pparg	Pparg
Rbp4	25703	1.83125	retinol binding protein 4, plasma		Rbp4
Slco2a1	24546	-0.683979	solute carrier organic anion transporter family, member 2a1
Vldlr	25696	-0.611432	very low density lipoprotein receptor		Vldlr
		regulation of vesicle-mediated transport
Adipoq	246253	1.10444	adiponectin, C1Q and collagen domain containing	Adipoq	Adipoq
Ahsg	25373	expression was detected only in ISIAH rats	alpha-2-HS-glycoprotein		Ahsg
Apoc1	25292	-0.903062	apolipoprotein C-I		Apoc1
C3	24232	2.05707	complement component 3	C3	C3
Cdh13	192248	1.45826	cadherin 13
Clec7a	502902	0.749904	C-type lectin domain family 7, member A
Fcer1g	25441	0.624757	Fc fragment of IgE, high affinity I, receptor for; gamma polypeptide
Fcgr1a	295279	0.758766	Fc fragment of IgG, high affinity Ia, receptor (CD64)
Hip1	192154	-0.53564	huntingtin interacting protein 1
Hmox1	24451	-0.685959	heme oxygenase (decycling) 1	Hmox1	Hmox1
Itga2	170921	-1.2892	integrin, alpha 2		Itga2
Ppt1	29411	0.475782	palmitoyl-protein thioesterase 1		Ppt1
Pros1	81750	-0.625921	protein S (alpha)
Rufy1	360521	-1.48518	RUN and FYVE domain containing 1
Slc11a1	316519	0.692877	solute carrier family 11 (proton-coupled divalent metal ion transporters), member 1		Slc11a1
Syt9	60564	-0.738451	synaptotagmin IX
		regulation of acute inflammatory response
C3	24232	2.05707	complement component 3	C3	C3
Cfh	155012	0.76295	complement factor H	Cfh	Cfh
Ednrb	50672	0.820957	endothelin receptor type B	Ednrb	Ednrb
Fcer1g	25441	0.624757	Fc fragment of IgE, high affinity I, receptor for; gamma polypeptide
Fcgr1a	295279	0.758766	Fc fragment of IgG, high affinity Ia, receptor (CD64)
Lbp	29469	0.899166	lipopolysaccharide binding protein
Pparg	25664	1.01055	peroxisome proliferator-activated receptor gamma	Pparg	Pparg
Serping1	295703	0.859975	serpin peptidase inhibitor, clade G, member 1
		antigen processing and presentation of peptide antigen via MHC class I
Fcer1g	25441	0.624757	Fc fragment of IgE, high affinity I, receptor for; gamma polypeptide
Fcgr1a	295279	0.758766	Fc fragment of IgG, high affinity Ia, receptor (CD64)
RT1-A1	24973	1.43809	RT1 class Ia, locus A1
RT1-A2	24974	-1.82402	RT1 class Ia, locus A2
RT1-CE1	309603	1.3198	RT1 class I, locus1
RT1-CE15	414789	0.994171	RT1 class I, locus CE15
RT1-S3	294228	-0.547847	RT1 class Ib, locus S3
RT1-T24-4	414784	1.02781	RT1 class I, locus T24, gene 4
Wdr46	309628	0.973607	WD repeat domain 46
		regeneration
Ahsg	25373	expression was detected only in ISIAH rats	alpha-2-HS-glycoprotein		Ahsg
Cebpa	24252	0.853904	CCAAT/enhancer binding protein (C/EBP), alpha
Cxcl12	24772	0.912329	chemokine (C-X-C motif) ligand 12		Cxcl12
Gas6	58935	0.499464	growth arrest specific 6		Gas6
Gatm	81660	-1.25991	glycine amidinotransferase (L-arginine:glycine amidinotransferase)		Gatm
Hp	24464	1.1004	haptoglobin	Hp	Hp
Igf1	24482	-2.1157	insulin-like growth factor 1	Igf1	Igf1
Jak2	24514	-0.632621	Janus kinase 2		Jak2
Lifr	81680	-0.602436	leukemia inhibitory factor receptor alpha
Nefl	83613	-1.05357	neurofilament, light polypeptide
Nr4a3	58853	1.20162	nuclear receptor subfamily 4, group A, member 3
Pfkfb1	24638	1.58176	6-phosphofructo-2-kinase/fructose-2,6-biphosphatase 1		Pfkfb1
Plau	25619	-0.783433	plasminogen activator, urokinase		Plau
Pparg	25664	1.01055	peroxisome proliferator-activated receptor gamma	Pparg	Pparg
Serpine1	24617	-2.03636	serpin peptidase inhibitor, clade E (nexin, plasminogen activator inhibitor type 1), member 1	Serpine1	Serpine1
Tek	89804	0.492547	TEK tyrosine kinase, endothelial	Tek
		regulation of blood pressure
Adipoq	246253	1.10444	adiponectin, C1Q and collagen domain containing	Adipoq	Adipoq
Adra1d	29413	-1.61034	adrenergic, alpha-1D-, receptor
Adrb3	25645	2.43747	adrenergic, beta-3-, receptor	Adrb3	Adrb3
Agt	24179	2.2774	angiotensinogen (serpin peptidase inhibitor, clade A, member 8)	Agt	Agt
Atp1a2	24212	1.2603	ATPase, Na+/K+ transporting, alpha 2 polypeptide	Atp1a2	Atp1a2
Avpr1a	25107	1.12179	arginine vasopressin receptor 1A	Avpr1a
Cartpt	29131	-3.08733	CART prepropeptide		Cartpt
Cyba	79129	0.67932	cytochrome b-245, alpha polypeptide	Cyba	Cyba
Ednrb	50672	0.820957	endothelin receptor type B	Ednrb	Ednrb
Ephx2	65030	4.36859	epoxide hydrolase 2, cytoplasmic	Ephx2	Ephx2
Hmox1	24451	-0.685959	heme oxygenase (decycling) 1	Hmox1	Hmox1
Hsd11b2	25117	-1.46666	hydroxysteroid 11-beta dehydrogenase 2	Hsd11b2	Hsd11b2
LOC360504	360504	0.686786	hemoglobin alpha 2 chain
Pparg	25664	1.01055	peroxisome proliferator-activated receptor gamma	Pparg	Pparg
Sod2	24787	0.746754	superoxide dismutase 2, mitochondrial	Sod2	Sod2
		blood circulation
Acta2	81633	0.93179	smooth muscle alpha-actin
Adipoq	246253	1.10444	adiponectin, C1Q and collagen domain containing	Adipoq	Adipoq
Adra1d	29413	-1.61034	adrenergic, alpha-1D-, receptor
Adrb3	25645	2.43747	adrenergic, beta-3-, receptor	Adrb3	Adrb3
Agt	24179	2.2774	angiotensinogen (serpin peptidase inhibitor, clade A, member 8)	Agt	Agt
Atp1a2	24212	1.2603	ATPase, Na+/K+ transporting, alpha 2 polypeptide	Atp1a2	Atp1a2
Avpr1a	25107	1.12179	arginine vasopressin receptor 1A	Avpr1a
Cartpt	29131	-3.08733	CART prepropeptide		Cartpt
Cyba	79129	0.67932	cytochrome b-245, alpha polypeptide	Cyba	Cyba
Ednrb	50672	0.820957	endothelin receptor type B	Ednrb	Ednrb
Ephx2	65030	4.36859	epoxide hydrolase 2, cytoplasmic	Ephx2	Ephx2
F5	304929	0.617879	coagulation factor V (proaccelerin, labile factor)	F5
Hmox1	24451	-0.685959	heme oxygenase (decycling) 1	Hmox1	Hmox1
Hsd11b2	25117	-1.46666	hydroxysteroid 11-beta dehydrogenase 2	Hsd11b2	Hsd11b2
Kcnma1	83731	0.771368	potassium large conductance calcium-activated channel, subfamily M, alpha member 1		Kcnma1
LOC360504	360504	0.686786	hemoglobin alpha 2 chain
Pparg	25664	1.01055	peroxisome proliferator-activated receptor gamma	Pparg	Pparg
Sod2	24787	0.746754	superoxide dismutase 2, mitochondrial	Sod2	Sod2
Vip	117064	-1.56697	vasoactive intestinal peptide	Vip	Vip
		vesicle-mediated transport
Abca1	313210	1.11797	ATP-binding cassette, subfamily A (ABC1), member 1		Abca1
Ap3s1	302290	-0.577156	adaptor-related protein complex 3, sigma 1 subunit
Arc	54323	-1.10094	activity-regulated cytoskeleton-associated protein
Cd36	29184	1.03692	CD36 molecule (thrombospondin receptor)	Cd36	Cd36
Clec7a	502902	0.749904	C-type lectin domain family 7, member A
Coro1a	155151	0.6554	coronin, actin binding protein 1A
Cttn	60465	-0.753972	cortactin
Dab2	500666	0.791296	disabled homolog 2 (Drosophila)		Dab2
Dnajc6	313409	1.12812	DnaJ (Hsp40) homolog, subfamily C, member 6
Ehd1	293692	0.635555	EH-domain containing 1
Elmo3	291962	0.985017	engulfment and cell motility 3
Fcer1g	25441	0.624757	Fc fragment of IgE, high affinity I, receptor for; gamma polypeptide
Fcgr1a	295279	0.758766	Fc fragment of IgG, high affinity Ia, receptor (CD64)
Gcgr	24953	1.02375	glucagon receptor		Gcgr
Gria1	50592	-2.39014	glutamate receptor, ionotropic, AMPA 1		Gria1
Gulp1	314543	-1.13219	GULP, engulfment adaptor PTB domain containing 1
Hap1	29430	-0.613096	huntingtin-associated protein 1		Hap1
Hck	25734	0.978109	hemopoietic cell kinase
Hip1	192154	-0.53564	huntingtin interacting protein 1
Itgav	296456	-0.581582	integrin, alpha V	Itgav	Itgav
Krt18	294853	2.82224	keratin 18
Ldlr	300438	0.934052	low density lipoprotein receptor		Ldlr
Lphn1	65096	-0.49863	latrophilin 1
Nostrin	311111	1.16565	nitric oxide synthase trafficker
Preb	58842	0.516475	prolactin regulatory element binding
Rhobtb3	309922	-0.774819	Rho-related BTB domain containing 3
Rims2	116839	2.91716	regulating synaptic membrane exocytosis 2
Scara5	305974	0.998645	scavenger receptor class A, member 5 (putative)
Sh3gl2	116743	0.766211	SH3-domain GRB2-like 2
Shh	29499	3.64991	sonic hedgehog
Slc11a1	316519	0.692877	solute carrier family 11 (proton-coupled divalent metal ion transporters), member 1		Slc11a1
Slc9a3	24784	4.24115	solute carrier family 9 (sodium/hydrogen exchanger), member 3	Slc9a3	Slc9a3
Spast	362700	-0.576251	spastin
Steap2	312052	1.3307	STEAP family member 2, metalloreductase
Stx11	292483	1.63838	syntaxin 11
Tfrc	64678	-1.26266	transferrin receptor
Unc13a	64829	-1.00603	unc-13 homolog A (C, elegans)		Unc13a
Vamp1	25624	-0.62149	vesicle-associated membrane protein 1
Vldlr	25696	-0.611432	very low density lipoprotein receptor		Vldlr
		intracellular signaling cascade
Abca1	313210	1.11797	ATP-binding cassette, subfamily A (ABC1), member 1		Abca1
Adcy2	81636	1.05638	adenylate cyclase 2 (brain)
Adcy3	64508	0.983195	adenylate cyclase 3
Adcy4	54223	0.6346	adenylate cyclase 4
Adrb3	25645	2.43747	adrenergic, beta-3-, receptor	Adrb3	Adrb3
Arhgap5	299012	-0.578853	Rho GTPase activating protein 5
Atp2b4	29600	0.627571	ATPase, Ca++ transporting, plasma membrane 4
Avpr1a	25107	1.12179	arginine vasopressin receptor 1A	Avpr1a
Bcl6	303836	-1.16344	B-cell CLL/lymphoma 6
C1qtnf2	497886	0.729271	C1q and tumor necrosis factor related protein 2
Cartpt	29131	-3.08733	CART prepropeptide		Cartpt
Cd36	29184	1.03692	CD36 molecule (thrombospondin receptor)	Cd36	Cd36
Cd74	25599	0.910385	Cd74 molecule, major histocompatibility complex, class II invariant chain
Cdh13	192248	1.45826	cadherin 13
Chek2	114212	-0.915369	checkpoint kinase 2		Chek2
Dlc1	65040	0.606759	deleted in liver cancer 1
Dusp1	114856	-0.941062	dual specificity phosphatase 1	Dusp1	Dusp1
Dusp19	311151	-0.885017	dual specificity phosphatase 19
Ednrb	50672	0.820957	endothelin receptor type B	Ednrb	Ednrb
F2r	25439	0.532445	coagulation factor II (thrombin receptor	F2r
Gcgr	24953	1.02375	glucagon receptor		Gcgr
Gem	297902	-1.46917	GTP binding protein (gene overexpressed in skeletal muscle)
Gnaz	25740	1.12722	guanine nucleotide binding protein (G protein), alpha z polypeptide
Gng2	80850	-0.593358	guanine nucleotide binding protein (G protein), gamma 2
Grb14	58844	0.717579	growth factor receptor bound protein 14
Hmox1	24451	-0.685959	heme oxygenase (decycling) 1	Hmox1	Hmox1
Ifi204	304988	1.05326	interferon activated gene 204
[truncated: 640 more rows]
