# Supplementary material for: Molecular determinants of the adrenal gland functioning related to stress-sensitive hypertension in ISIAH rats
Source: BMC Genomics. 2016 Dec 28;17(Suppl 14):989. doi: 10.1186/s12864-016-3354-2 (PMC5249038; doi:10.1186/s12864-016-3354-2)
Supplement: Additional file 7: — KEGG metabolic pathways enriched with genes differentially expressed in 3-month old ISIAH and WAG adrenal glands. (XLS 52 kb) [file 12864_2016_3354_MOESM7_ESM.xls]

## Sheet: KEGG_3m_agrenal_chart
Additional file 7. KEGG metabolic pathways enriched with genes differentially expressed in 3-month old ISIAH and WAG adrenal glands																															C1qa	Acsl3	Cd36	Actg1	Fas	Cadm1	Adcy2	Actg1	Cd74	Fas	C1qa	Adrb3	Anpep	Acta2	Anpep
ISIAH and WAG – rat strains used in the study.																															C1qb	Adipoq	Col11a1	Arhgap5	Ptprn	Itga6	Adcy3	Bid	Hspa1a	RT1-A1	C1qb	Chmp4c	Cd36	Actg1	Ggct
																																		Rac2		RT1-T24-4	Rap1a					Rufy1
						DEGs associated with																												Rap1a		Siglec1	Shc3					Sh3gl2
Count	p-value	gene symbol	gene_ID	log2(fold_change) ISIAH/WAG	gene definition	hypertension	metabolic diseases																											Shc3		Vcam1	Stat5b					Smurf2
18	9.50256e-07		Complement and coagulation cascades																															Thbs1								Vps36
		C1qa	298566	0.766671	complement component 1, q subcomponent, A chain		C1qa																											Thbs4
		C1qb	29687	0.610597	complement component 1, q subcomponent, B chain	C1qb																												Tnc
		C3	24232	2.05707	complement component 3	C3	C3																											Tnr
		C4b	406161	1.22224	complement component 4B (Chido blood group)
		C6	24237	0.7472	complement component 6
		Cfb	294257	0.64594	complement factor B		Cfb
		Cfh	155012	0.76295	complement factor H	Cfh	Cfh
		F13a1	60327	1.00338	coagulation factor XIII, A1 polypeptide		F13a1
		F2r	25439	0.532445	coagulation factor II (thrombin receptor)	F2r
		F5	304929	0.617879	coagulation factor V (proaccelerin, labile factor)	F5
		Fgb	24366	expression was detected only in ISIAH rats	fibrinogen beta chain		Fgb
		Fgg	24367	1.4735	fibrinogen gamma chain		Fgg
		Masp1	64023	-1.54527	mannan-binding lectin serine peptidase 1
		Plau	25619	-0.783433	plasminogen activator, urokinase		Plau
		Pros1	81750	-0.625921	protein S (alpha)
		Serpina1	24648	0.768349	serpin peptidase inhibitor, clade A (alpha-1 antiproteinase, antitrypsin), member 1	Serpina1	Serpina1
		Serpine1	24617	-2.03636	serpin peptidase inhibitor, clade E (nexin, plasminogen activator inhibitor type 1), member 1	Serpine1	Serpine1
		Serping1	295703	0.859975	serpin peptidase inhibitor, clade G, member 1
18	1.17868e-06		PPAR signaling pathway
		Acsl3	114024	0.651488	acyl-CoA synthetase long-chain family member 3
		Adipoq	246253	1.10444	adiponectin, C1Q and collagen domain containing	Adipoq	Adipoq
		Aqp7	29171	1.03783	aquaporin 7
		Cd36	29184	1.03692	CD36 molecule (thrombospondin receptor)	Cd36	Cd36
		Cpt1c	296156	0.674311	carnitine palmitoyltransferase 1c
		Ehhadh	171142	2.01271	enoyl-CoA, hydratase/3-hydroxyacyl CoA dehydrogenase		Ehhadh
		Fabp1	24360	expression was detected only in ISIAH rats	fatty acid binding protein 1, liver	Fabp1
		Fabp4	79451	1.60645	fatty acid binding protein 4, adipocyte		Fabp4
		Fabp6	25440	-1.78806	fatty acid binding protein 6, ileal
		Gk	79223	-0.634895	glycerol kinase		Gk
		Lpl	24539	0.518087	lipoprotein lipase	Lpl	Lpl
		Pck1	362282	3.83295	phosphoenolpyruvate carboxykinase 1 (soluble)		Pck1
		Ppard	25682	0.559953	peroxisome proliferator-activated receptor delta		Ppard
		Pparg	25664	1.01055	peroxisome proliferator-activated receptor gamma	Pparg	Pparg
		Scd1	246074	2.16121	stearoyl-Coenzyme A desaturase 1		Scd1
		Slc27a6	291582	-1.39864	solute carrier family 27 (fatty acid transporter), member 6
		Sorbs1	686098	-0.849829	sorbin and SH3 domain containing 1		Sorbs1
		Ucp1	24860	expression was detected only in ISIAH rats	uncoupling protein 1 (mitochondrial, proton carrier)	Ucp1	Ucp1
18	8.16373e-06		ECM-receptor interaction
		Cd36	29184	1.03692	CD36 molecule (thrombospondin receptor)	Cd36	Cd36
		Col11a1	25654	0.6336	collagen, type XI, alpha 1
		Col1a1	29393	0.797313	collagen, type I, alpha 1	Col1a1	Col1a1
		Col5a3	60379	0.677833	collagen, type V, alpha 3
		Col6a1	294337	0.489603	collagen, type VI, alpha 1
		Col6a2	361821	0.519399	collagen, type VI, alpha 2
		Col6a6	315979	-1.6046	collagen, type VI, alpha 6
		Comp	25304	-1.71742	cartilage oligomeric matrix protein
		Fn1	25661	0.761347	fibronectin 1	Fn1	Fn1
		Itga2	170921	-1.2892	integrin, alpha 2		Itga2
		Itga6	114517	0.714449	integrin, alpha 6
		Itga9	685004	0.890113	integrin, alpha 9
		Itgav	296456	-0.581582	integrin, alpha V	Itgav	Itgav
		Spp1	25353	-0.564633	secreted phosphoprotein 1	Spp1	Spp1
		Thbs1	445442	0.636479	thrombospondin 1		Thbs1
		Thbs4	29220	2.23712	thrombospondin 4
		Tnc	116640	1.74316	tenascin C	Tnc	Tnc
		Tnr	25567	-2.31429	tenascin R (restrictin, janusin)
27	0.000192036		Focal adhesion
		Actg1	287876	0.533256	actin, gamma 1
		Arhgap5	299012	-0.578853	Rho GTPase activating protein 5
		Col11a1	25654	0.6336	collagen, type XI, alpha 1
		Col1a1	29393	0.797313	collagen, type I, alpha 1	Col1a1	Col1a1
		Col5a3	60379	0.677833	collagen, type V, alpha 3
		Col6a1	294337	0.489603	collagen, type VI, alpha 1
		Col6a2	361821	0.519399	collagen, type VI, alpha 2
		Col6a6	315979	-1.6046	collagen, type VI, alpha 6
		Comp	25304	-1.71742	cartilage oligomeric matrix protein
		Fn1	25661	0.761347	fibronectin 1	Fn1	Fn1
		Igf1	24482	-2.1157	insulin-like growth factor 1	Igf1	Igf1
		Itga2	170921	-1.2892	integrin, alpha 2		Itga2
		Itga6	114517	0.714449	integrin, alpha 6
		Itga9	685004	0.890113	integrin, alpha 9
		Itgav	296456	-0.581582	integrin, alpha V	Itgav	Itgav
		Pdgfc	79429	0.727974	platelet derived growth factor C
		Pdgfra	25267	0.513557	platelet derived growth factor receptor, alpha polypeptide
		Pik3r1	25513	0.500483	phosphoinositide-3-kinase, regulatory subunit 1 (alpha)	Pik3r1	Pik3r1
		Prkcb	25023	0.904201	protein kinase C, beta	Prkcb	Prkcb
		Rac2	366957	0.78819	ras-related C3 botulinum toxin substrate 2 (rho family, small GTP binding protein Rac2
		Rap1a	295347	-0.498861	RAP1A, member of RAS oncogene family
		Shc3	114858	-1.76311	SHC (Src homology 2 domain containing) transforming protein 3
		Spp1	25353	-0.564633	secreted phosphoprotein 1	Spp1	Spp1
		Thbs1	445442	0.636479	thrombospondin 1		Thbs1
		Thbs4	29220	2.23712	thrombospondin 4
		Tnc	116640	1.74316	tenascin C	Tnc	Tnc
		Tnr	25567	-2.31429	tenascin R (restrictin, janusin)
12	0.00110547		Type I diabetes mellitus
		Fas	246097	-0.801529	Fas (TNF receptor superfamily, member 6)	Fas	Fas
		Ptprn	116660	-0.75106	protein tyrosine phosphatase, receptor type, N		Ptprn
		RT1-A1	24973	1.43809	RT1 class Ia, locus A1
		RT1-A2	24974	-1.82402	RT1 class Ia, locus A2
		RT1-Ba	309621	0.490345	RT1 class II, locus Ba	RT1-Ba	RT1-Ba
		RT1-CE1	309603	1.3198	RT1 class I, locus1
		RT1-CE15	414789	0.994171	RT1 class I, locus CE15
		RT1-Da	294269	0.798088	RT1 class II, locus Da		RT1-Da
		RT1-Db1	294270	0.910679	RT1 class II, locus Db1	RT1-Db1	RT1-Db1
		RT1-DOb	365542	1.67416	RT1 class II, locus DOb
		RT1-M6-2	365527	1.12034	RT1 class I, locus M6, gene 2
		RT1-S3	294228	-0.547847	RT1 class Ib, locus S3
		RT1-T24-1	361787	1.73032	RT1 class I, locus T24, gene 1
		RT1-T24-4	414784	1.02781	RT1 class I, locus T24, gene 4
20	0.00218228		Cell adhesion molecules (CAMs)
		Cadm1	363058	0.636057	cell adhesion molecule 1
		Itga6	114517	0.714449	integrin, alpha 6
		Itga9	685004	0.890113	integrin, alpha 9
		Itgal	308995	0.90984	integrin, alpha L
		Itgav	296456	-0.581582	integrin, alpha V	Itgav	Itgav
		Jam3	315509	0.57577	junctional adhesion molecule 3		Jam3
		Mpz	24564	1.6872	myelin protein zero		Mpz
		Nrcam	497815	-0.824765	neuronal cell adhesion molecule
		RT1-A1	24973	1.43809	RT1 class Ia, locus A1
		RT1-A2	24974	-1.82402	RT1 class Ia, locus A2
		RT1-Ba	309621	0.490345	RT1 class II, locus Ba	RT1-Ba	RT1-Ba
		RT1-CE1	309603	1.3198	RT1 class I, locus1
		RT1-CE15	414789	0.994171	RT1 class I, locus CE15
		RT1-Da	294269	0.798088	RT1 class II, locus Da		RT1-Da
		RT1-Db1	294270	0.910679	RT1 class II, locus Db1	RT1-Db1	RT1-Db1
		RT1-DOb	365542	1.67416	RT1 class II, locus DOb
		RT1-M6-2	365527	1.12034	RT1 class I, locus M6, gene 2
		RT1-S3	294228	-0.547847	RT1 class Ib, locus S3
		RT1-T24-1	361787	1.73032	RT1 class I, locus T24, gene 1
		RT1-T24-4	414784	1.02781	RT1 class I, locus T24, gene 4
		Siglec1	311426	0.658319	sialic acid binding Ig-like lectin 1, sialoadhesin
		Vcam1	25361	0.777462	vascular cell adhesion molecule 1	Vcam1	Vcam1
22	0.00227435		Chemokine signaling pathway
		Adcy2	81636	1.05638	adenylate cyclase 2 (brain)
		Adcy3	64508	0.983195	adenylate cyclase 3
		Adcy4	54223	0.6346	adenylate cyclase 4
		Ccl11	29397	1.41144	chemokine (C-C motif) ligand 11		Ccl11
		Ccl19	362506	0.668872	chemokine (C-C motif) ligand 19
		Ccl6	287910	0.666888	chemokine (C-C motif) ligand 6
		Cx3cr1	171056	0.746701	chemokine (C-X3-C motif) receptor 1	Cx3cr1	Cx3cr1
		Cxcl10	245920	-1.89569	chemokine (C-X-C motif) ligand 10	Cxcl10	Cxcl10
		Cxcl12	24772	0.912329	chemokine (C-X-C motif) ligand 12		Cxcl12
		Cxcl14	306748	0.483324	chemokine (C-X-C motif) ligand 14
		Cxcl9	246759	-1.18426	chemokine (C-X-C motif) ligand 9
		Hck	25734	0.978109	hemopoietic cell kinase
		Jak2	24514	-0.632621	Janus kinase 2		Jak2
		Jak3	25326	-0.57063	Janus kinase 3		Jak3
		Pik3r1	25513	0.500483	phosphoinositide-3-kinase, regulatory subunit 1 (alpha)	Pik3r1	Pik3r1
		Plcb4	25031	1.14906	phospholipase C, beta 4
		Prex1	311647	0.516406	phosphatidylinositol-3,4,5-trisphosphate-dependent Rac exchange factor 1
		Prkcb	25023	0.904201	protein kinase C, beta	Prkcb	Prkcb
		Rac2	366957	0.78819	ras-related C3 botulinum toxin substrate 2 (rho family, small GTP binding protein Rac2
		Rap1a	295347	-0.498861	RAP1A, member of RAS oncogene family
		Shc3	114858	-1.76311	SHC (Src homology 2 domain containing) transforming protein 3
		Stat5b	25126	-0.498556	signal transducer and activator of transcription 5B		Stat5b
14	0.00284935		Viral myocarditis
		Actg1	287876	0.533256	actin, gamma 1
		Bid	64625	0.905677	BH3 interacting domain death agonist
		Itgal	308995	0.90984	integrin, alpha L
		Rac2	366957	0.78819	ras-related C3 botulinum toxin substrate 2 (rho family, small GTP binding protein Rac2
		RT1-A1	24973	1.43809	RT1 class Ia, locus A1
		RT1-A2	24974	-1.82402	RT1 class Ia, locus A2
		RT1-Ba	309621	0.490345	RT1 class II, locus Ba	RT1-Ba	RT1-Ba
		RT1-CE1	309603	1.3198	RT1 class I, locus1
		RT1-CE15	414789	0.994171	RT1 class I, locus CE15
		RT1-Da	294269	0.798088	RT1 class II, locus Da		RT1-Da
		RT1-Db1	294270	0.910679	RT1 class II, locus Db1	RT1-Db1	RT1-Db1
		RT1-DOb	365542	1.67416	RT1 class II, locus DOb
		RT1-M6-2	365527	1.12034	RT1 class I, locus M6, gene 2
		RT1-S3	294228	-0.547847	RT1 class Ib, locus S3
		RT1-T24-1	361787	1.73032	RT1 class I, locus T24, gene 1
		RT1-T24-4	414784	1.02781	RT1 class I, locus T24, gene 4
14	0.00315801		Antigen processing and presentation
		Cd74	25599	0.910385	Cd74 molecule, major histocompatibility complex, class II invariant chain
		Hspa1a	24472	0.70029	heat shock 70kD protein 1A		Hspa1a
		RT1-A1	24973	1.43809	RT1 class Ia, locus A1
		RT1-A2	24974	-1.82402	RT1 class Ia, locus A2
		RT1-Ba	309621	0.490345	RT1 class II, locus Ba	RT1-Ba	RT1-Ba
		RT1-CE1	309603	1.3198	RT1 class I, locus1
		RT1-CE15	414789	0.994171	RT1 class I, locus CE15
		RT1-Da	294269	0.798088	RT1 class II, locus Da		RT1-Da
		RT1-Db1	294270	0.910679	RT1 class II, locus Db1	RT1-Db1	RT1-Db1
		RT1-DOb	365542	1.67416	RT1 class II, locus DOb
		RT1-M6-2	365527	1.12034	RT1 class I, locus M6, gene 2
		RT1-S3	294228	-0.547847	RT1 class Ib, locus S3
		RT1-T24-1	361787	1.73032	RT1 class I, locus T24, gene 1
		RT1-T24-4	414784	1.02781	RT1 class I, locus T24, gene 4
		Tap1	24811	0.836486	transporter 1, ATP-binding cassette, sub-family B (MDR/TAP)	Tap1	Tap1
		Wdr46	309628	0.973607	WD repeat domain 46
11	0.00433956		Autoimmune thyroid disease
		Fas	246097	-0.801529	Fas (TNF receptor superfamily, member 6)	Fas	Fas
		RT1-A1	24973	1.43809	RT1 class Ia, locus A1
		RT1-A2	24974	-1.82402	RT1 class Ia, locus A2
		RT1-Ba	309621	0.490345	RT1 class II, locus Ba	RT1-Ba	RT1-Ba
		RT1-CE1	309603	1.3198	RT1 class I, locus1
		RT1-CE15	414789	0.994171	RT1 class I, locus CE15
		RT1-Da	294269	0.798088	RT1 class II, locus Da		RT1-Da
		RT1-Db1	294270	0.910679	RT1 class II, locus Db1	RT1-Db1	RT1-Db1
		RT1-DOb	365542	1.67416	RT1 class II, locus DOb
		RT1-M6-2	365527	1.12034	RT1 class I, locus M6, gene 2
		RT1-S3	294228	-0.547847	RT1 class Ib, locus S3
		RT1-T24-1	361787	1.73032	RT1 class I, locus T24, gene 1
		RT1-T24-4	414784	1.02781	RT1 class I, locus T24, gene 4
13	0.0102283		Systemic lupus erythematosus
		C1qa	298566	0.766671	complement component 1, q subcomponent, A chain		C1qa
		C1qb	29687	0.610597	complement component 1, q subcomponent, B chain	C1qb
		C3	24232	2.05707	complement component 3	C3	C3
		C4b	406161	1.22224	complement component 4B (Chido blood group)
		C6	24237	0.7472	complement component 6
		Fcgr1a	295279	0.758766	Fc fragment of IgG, high affinity Ia, receptor (CD64)
		Fcgr3a	304966	0.665844	Fc fragment of IgG, low affinity IIIa, receptor
		LOC690131	690131	1.06735	histone H2A type 2-A-like
		RGD1562378	500351	1.98423	histone H4 variant H4-v,1
		RT1-Ba	309621	0.490345	RT1 class II, locus Ba	RT1-Ba	RT1-Ba
		RT1-Da	294269	0.798088	RT1 class II, locus Da		RT1-Da
		RT1-Db1	294270	0.910679	RT1 class II, locus Db1	RT1-Db1	RT1-Db1
		RT1-DOb	365542	1.67416	RT1 class II, locus DOb
22	0.0145009		Endocytosis
		Adrb3	25645	2.43747	adrenergic, beta-3-, receptor	Adrb3	Adrb3
		Chmp4c	361916	-2.26728	charged multivesicular body protein 4C
		Dab2	500666	0.791296	disabled homolog 2 (Drosophila)		Dab2
		Dnajc6	313409	1.12812	DnaJ (Hsp40) homolog, subfamily C, member 6
		Ehd1	293692	0.635555	EH-domain containing 1
		F2r	25439	0.532445	coagulation factor II (thrombin receptor	F2r
		Hspa1a	24472	0.70029	heat shock 70kD protein 1A		Hspa1a
		Ldlr	300438	0.934052	low density lipoprotein receptor		Ldlr
		Nedd4l	291553	-1.28611	neural precursor cell expressed, developmentally down-regulated 4-like
		Pdgfra	25267	0.513557	platelet derived growth factor receptor, alpha polypeptide
		Psd3	306380	-0.530311	pleckstrin and Sec7 domain containing 3
		RT1-A1	24973	1.43809	RT1 class Ia, locus A1
		RT1-A2	24974	-1.82402	RT1 class Ia, locus A2
		RT1-CE1	309603	1.3198	RT1 class I, locus1
		RT1-CE15	414789	0.994171	RT1 class I, locus CE15
		RT1-M6-2	365527	1.12034	RT1 class I, locus M6, gene 2
		RT1-S3	294228	-0.547847	RT1 class Ib, locus S3
		RT1-T24-1	361787	1.73032	RT1 class I, locus T24, gene 1
		RT1-T24-4	414784	1.02781	RT1 class I, locus T24, gene 4
		Rufy1	360521	-1.48518	RUN and FYVE domain containing 1
		Sh3gl2	116743	0.766211	SH3-domain GRB2-like 2
		Smurf2	303614	0.947661	SMAD specific E3 ubiquitin protein ligase 2
		Tfrc	64678	-1.26266	transferrin receptor
		Vps36	290851	-0.564682	vacuolar protein sorting 36 homolog (S, cerevisiae)
11	0.0235155		Hematopoietic cell lineage
		Anpep	81641	-2.1773	alanyl (membrane aminopeptidase
		Cd36	29184	1.03692	CD36 molecule (thrombospondin receptor)	Cd36	Cd36
		Cd9	24936	-0.769811	CD9 molecule
		Fcgr1a	295279	0.758766	Fc fragment of IgG, high affinity Ia, receptor (CD64)
		Il1r1	304091	0.856358	interleukin 1 receptor, type I		Il1r1
		Il4ra	361749	1.05983	interleukin 4 receptor, alpha
		Itga2	170921	-1.2892	integrin, alpha 2		Itga2
		Itga6	114517	0.714449	integrin, alpha 6
		RT1-Da	294269	0.798088	RT1 class II, locus Da		RT1-Da
		RT1-Db1	294270	0.910679	RT1 class II, locus Db1	RT1-Db1	RT1-Db1
		Tfrc	64678	-1.26266	transferrin receptor
12	0.0248726		Dilated cardiomyopathy
		Acta2	81633	0.93179	smooth muscle alpha-actin
		Actg1	287876	0.533256	actin, gamma 1
		Adcy2	81636	1.05638	adenylate cyclase 2 (brain)
		Adcy3	64508	0.983195	adenylate cyclase 3
		Adcy4	54223	0.6346	adenylate cyclase 4
		Cacna2d1	25399	0.495004	calcium channel, voltage-dependent, alpha2/delta subunit 1
		Igf1	24482	-2.1157	insulin-like growth factor 1	Igf1	Igf1
		Itga2	170921	-1.2892	integrin, alpha 2		Itga2
		Itga6	114517	0.714449	integrin, alpha 6
		Itga9	685004	0.890113	integrin, alpha 9
		Itgav	296456	-0.581582	integrin, alpha V	Itgav	Itgav
		Slc8a1	29715	0.582091	solute carrier family 8 (sodium/calcium exchanger), member 1	Slc8a1	Slc8a1
8	0.0355586		Glutathione metabolism
		Anpep	81641	-2.1773	alanyl (membrane aminopeptidase
		Ggct	362368	-0.582264	gamma-glutamyl cyclotransferase
		Gsta3	494500	1.03452	glutathione S-transferase A3
		Gstm2	24424	-0.604827	glutathione S-transferase mu 2	Gstm2
		Gstm4	499689	-1.22365	glutathione S-transferase mu 4
		Gstp1	24426	-0.52831	glutathione S-transferase pi 1	Gstp1	Gstp1
		Gstt2	29487	-0.807748	glutathione S-transferase, theta 2
		Sms	363469	-0.542257	spermine synthase
