# Supplementary material for: Molecular determinants of the adrenal gland functioning related to stress-sensitive hypertension in ISIAH rats
Source: BMC Genomics. 2016 Dec 28;17(Suppl 14):989. doi: 10.1186/s12864-016-3354-2 (PMC5249038; doi:10.1186/s12864-016-3354-2)
Supplement: Additional file 9: — The summary statistics for the sequenced libraries. (XLS 14 kb) [file 12864_2016_3354_MOESM9_ESM.xls]

## Sheet: SUMMARY
Additional file 9. The summary statistics for the sequenced libraries (adrenal glands of ISIAH and WAG rats) *
ISIAH and WAG – rat strains used in the study.
Strain_#	# raw reads	# trimmed reads	# mapped reads	PF_BASES	PF_ALIGNED_BASES	RIBOSOMAL_BASES	CODING_BASES	UTR_BASES	INTRONIC_BASES	INTERGENIC_BASES	PCT_RIBOSOMAL_BASES	PCT_CODING_BASES	PCT_UTR_BASES	PCT_INTRONIC_BASES	PCT_INTERGENIC_BASES	PCT_MRNA_BASES	PCT_USABLE_BASES	MEDIAN_CV_COVERAGE	MEDIAN_5PRIME_BIAS	MEDIAN_3PRIME_BIAS	MEDIAN_5PRIME_TO_3PRIME_BIAS
ISIAH _1	18047393	17413143	16524973	791186667	791138669	1483	430770087	145731310	78390612	136245177	2e-06	0.544494	0.184205	0.099086	0.172214	0.728698	0.728654	0.595069	0.355825	0.577509	0.676987
ISIAH _2	13929714	13882272	13486348	668684955	668645365	600	337997066	127433763	67986327	135227609	1e-06	0.505495	0.190585	0.101678	0.202241	0.69608	0.696039	0.447989	0.690894	0.646662	1.04299
ISIAH _3	14555474	14514424	14127705	701973001	701934709	550	388413236	136223806	56690008	120607109	1e-06	0.553347	0.194069	0.080763	0.171821	0.747416	0.747375	0.447067	0.650576	0.637185	1.02055
WAG_1	17636779	16946397	16084937	770873338	770817858	1222	427477584	141425812	69874864	132038376	2e-06	0.554577	0.183475	0.09065	0.171296	0.738052	0.737999	0.607907	0.355728	0.665029	0.540507
WAG_2	12786426	12743979	12348199	612553216	612504543	600	306177962	116001664	65304429	125019888	1e-06	0.499879	0.189389	0.106619	0.204113	0.689268	0.689213	0.43252	0.649862	0.778365	0.837437
WAG_3	14217334	14177214	13792358	685364573	685324854	400	384014699	129506246	56086778	115716731	1e-06	0.56034	0.188971	0.08184	0.168849	0.74931	0.749267	0.454451	0.633291	0.638465	1.00013
*The definition of Picard metrics are taken from https://broadinstitute.github.io/picard/picard-metric-definitions.html#RnaSeqMetrics
